# Supplementary material for: OptiSyn: an interpretable, multi-omics–driven graph convolutional network framework for synergy-oriented drug combination design in disease treatment
Source: Chin Med. 2026 Mar 24;21:101. doi: 10.1186/s13020-026-01385-1 (PMC13011277; doi:10.1186/s13020-026-01385-1)
Supplement: Supplementary file 2 — Additional file 2: Table S1. The detailed information of identified components in positive ion mode and negative ion mode by UPLC-QTOF-MS. [file 13020_2026_1385_MOESM2_ESM.xlsx]

## Sheet: Sheet1
Table S1. The detailed information of identified components in positive ion mode and negative ion mode by UPLC-QTOF-MS.
Compounds	Class I	Class II	Formula	Q1 (Da)	Q3 (Da)	Molecular weight (Da)	Ionization model	CAS
Sandaracopimaric acid*	Terpenoids	Ditepenoids	C20H30O2	303.23	257.23	302.225	[M+H]+	471-74-9
Gentiolactone	Terpenoids	Monoterpenoids	C10H12O5	213.07	149.06	212.069	[M+H]+	-
Olivieroside C;3'-O-β-D-glucosyl gentiopicroside	Terpenoids	Monoterpenoids	C22H30O14	519.17	195.06	518.164	[M+H]+	249294-86-8
Plantainoside A*	Phenolic acids	Phenolic acids	C23H26O11	479.15	163.04	478.147	[M+H]+	-
3,4'-Dihydroxy-3',5'-dimethoxypropiophenone*	Others	Ketone compounds	C11H14O5	227.09	181.05	226.084	[M+H]+	136196-47-9
Dihydrokaempferide	Flavonoids	Flavanonols	C16H14O6	303.09	229.08	302.079	[M+H]+	137225-59-3
(7S,8R-Threo-3',4,9'-trihydroxy-3-methoxy-4',7-epoxy-neolignan-9-O-rhamnoside	Lignans and Coumarins	Lignans	C25H32O10	493.21	163.08	492.2	[M+H]+	-
(-)-Argemonine	Alkaloids	Piperidine alkaloids	C21H25O4N	356.19	311.13	355.178	[M+H]+	6901-16-2
Hydrohydrastinine*	Alkaloids	Isoquinoline alkaloids	C11H13NO2	192.1	177.08	191.095	[M+H]+	494-55-3
Tetrahydroprotopapaverine	Alkaloids	Isoquinoline alkaloids	C19H23NO4	330.17	192.1	329.163	[M+H]+	26193-25-9
Epimedoside D	Flavonoids	Flavonols	C37H46O19	795.27	517.17	794.263	[M+H]+	-
Sagittasine C	Flavonoids	Flavonols	C33H40O16	693.24	385.13	692.232	[M+H]+	957679-33-3
Sutchuenoside A*	Flavonoids	Flavonols	C29H32O15	621.19	287.06	620.174	[M+H]+	138079-60-4
Sagittasine B*	Flavonoids	Flavonols	C39H50O20	839.29	531.18	838.289	[M+H]+	957678-98-7
Wushanicariin	Flavonoids	Flavonols	C27H30O11	531.19	369.14	530.179	[M+H]+	115516-53-5
Sempervirenoside B	Flavonoids	Flavonols	C40H50O20	851.3	531.19	850.289	[M+H]+	131984-67-3
Ikarisoside F	Flavonoids	Flavonols	C31H36O14	633.22	355.12	632.211	[M+H]+	113558-14-8
Sempervirenoside A*	Flavonoids	Flavonols	C42H52O21	893.31	531.19	892.3	[M+H]+	124862-71-1
Sagittatoside C	Flavonoids	Flavonols	C35H42O16	719.25	531.18	718.247	[M+H]+	118525-37-4
Sutchuenmedin B	Flavonoids	Flavonols	C33H36O14	657.21	365.1	656.211	[M+H]+	1197194-33-4
Epimedokoreanoside II	Flavonoids	Flavonols	C35H42O16	719.25	531.18	718.247	[M+H]+	130756-12-6
Baohuoside Ⅶ*	Flavonoids	Flavonols	C33H40O15	677.25	369.14	676.237	[M+H]+	119730-89-1
Korepimeoside A*	Flavonoids	Flavonols	C39H46O18	803.27	531.18	802.268	[M+H]+	2243233-76-1
Baohuoside Ⅳ*	Flavonoids	Flavonols	C32H38O14	647.24	369.14	646.226	[M+H]+	119708-37-1
Korepimeoside B*	Flavonoids	Flavonols	C39H46O18	803.27	531.18	802.268	[M+H]+	2243233-77-2
17,29-Didehydroiridal	Terpenoids	Triterpene	C30H48O3	457.37	177.16	456.36	[M+H]+	163460-96-6
Dihydromonotropein methyl ester	Terpenoids	Monoterpenoids	C17H26O11	407.15	275.11	406.147	[M+H]+	-
13-Hydroxygermacrone	Terpenoids	Sesquiterpenoids	C15H22O2	235.17	179.11	234.162	[M+H]+	-
Chrysoeriol-8-C-glucoside (Scoparin)*	Flavonoids	Flavones	C22H22O11	463.11	343.08	462.116	[M+H]+	301-16-6
Kaempferol-6,8-di-C-glucoside	Flavonoids	Flavonols	C27H30O16	611.16	491.12	610.154	[M+H]+	-
Quercetin-3-O-(2''-O-arabinosyl)rutinoside	Flavonoids	Flavonols	C32H38O20	743.2	303.05	742.196	[M+H]+	-
Rhamnetin-3-O-Rutinoside-5-O-rhamnoside*	Flavonoids	Flavonols	C34H42O20	771.22	317.06	770.227	[M+H]+	-
Puerol A	Phenolic acids	Phenolic acids	C17H14O5	299.08	284.07	298.084	[M+H]+	152784-32-2
Lariciresinol	Lignans and Coumarins	Lignans	C20H24O6	361.16	189.09	360.157	[M+H]+	27003-73-2
guaiacylglycerol-β-coniferyl ether	Lignans and Coumarins	Lignans	C20H24O7	377.16	163.08	376.152	[M+H]+	-
alanine betaine	Alkaloids	Alkaloids	C5H11NO2	118.08	72.08	117.079	[M+H]+	-
ganodermanondiol	Terpenoids	Triterpene	C30H48O3	457.37	201.16	456.36	[M+H]+	-
pessoine	Alkaloids	Alkaloids	C18H19NO4	314.14	151.08	313.131	[M+H]+	-
MG(18:3(9Z,12Z,15Z)/0:0/0:0)	Lipids	Glycerol ester	C21H36O4	353.27	261.22	352.261	[M+H]+	129828-41-7
Calceolarioside D*	Phenolic acids	Phenolic acids	C23H26O11	479.15	163.03	478.147	[M+H]+	-
Scopoletin-7-O-xylosyl(1→6)glucoside(Fabiatrin)*	Lignans and Coumarins	Coumarins	C21H26O13	487.14	193.05	486.137	[M+H]+	18309-73-4
Isorhamnetin-3-O-(2''-O-glucosyl)galactoside-7-O-glucoside	Flavonoids	Flavonols	C34H42O22	803.23	317.06	802.217	[M+H]+	-
Isorhamnetin-3-O-rutinoside-4'-O-glucoside	Flavonoids	Flavonols	C34H42O21	787.23	317.06	786.222	[M+H]+	111393-97-6
Isorhamnetin-3-O-(2''-O-xylosyl)glucoside	Flavonoids	Flavonols	C27H30O16	611.16	317.06	610.153	[M+H]+	-
Kaempferol-3-O-(6''-Malonyl)glucoside-7-O-Glucoside	Flavonoids	Flavonols	C30H32O19	697.16	449.1	696.154	[M+H]+	-
Isorhamnetin-3-O-(6''-malonyl)glucoside-7-O-glucoside	Flavonoids	Flavonols	C31H34O20	727.17	479.11	726.164	[M+H]+	-
Kaempferol-3-O-arabinoside-7-O-rhamnoside	Flavonoids	Flavonols	C26H28O14	565.15	287.05	564.148	[M+H]+	-
Isorhamnetin-3-O-(6''-acetylglucosyl)(1→3)-glucoside	Flavonoids	Flavonols	C30H34O18	683.18	521.12	682.174	[M+H]+	-
Isorhamnetin-3-O-arabinoside	Flavonoids	Flavonols	C21H20O11	449.11	317.06	448.101	[M+H]+	-
Limocitrin-3-O-glucoside	Flavonoids	Flavonols	C23H24O13	509.13	347.07	508.122	[M+H]+	38836-51-0
Isorhamnetin-3-O-rhamnoside	Flavonoids	Flavonols	C22H22O11	463.12	317.06	462.116	[M+H]+	-
Crenatoside	Phenolic acids	Phenolic acids	C29H34O15	623.2	163.03	622.19	[M+H]+	61276-16-2
Glu-[kukoamine]ismoer	Alkaloids	Phenolamine	C34H52O11N4	693.37	293.18	692.363	[M+H]+	-
Glu-[lycibarbarspermidine M]	Alkaloids	Phenolamine	C43H65O21N3	960.41	636.31	959.411	[M+H]+	-
Isocrenatoside	Phenolic acids	Phenolic acids	C29H34O15	623.2	163.03	622.19	[M+H]+	221895-09-6
Nepetin-7-O-alloside	Flavonoids	Flavones	C22H22O12	479.12	317.06	478.111	[M+H]+	-
N1,N10-Dihydrocaffeoylspermidine	Alkaloids	Phenolamine	C25H35O6N3	474.26	222.11	473.253	[M+H]+	-
Tricin-4'-O-(β-guaiacylglycerol)ether-7-O-(6''-malonyl)glucoside*	Flavonoids	Flavones	C36H38O19	775.21	331.08	774.201	[M+H]+	-
Luteolin-7-O-glucuronide-5-O-rhamnoside	Flavonoids	Flavones	C27H28O16	609.14	287.06	608.138	[M+H]+	-
Quercetin-5-O-glucuronide	Flavonoids	Flavonols	C21H18O13	479.08	303.06	478.075	[M+H]+	-
N-Cis-Feruloyl-3'-O-methyldopamine*	Alkaloids	Phenolamine	C19H21NO5	344.15	177.05	343.142	[M+H]+	-
Vanillylamine	Alkaloids	Alkaloids	C8H11NO2	154.09	137.06	153.079	[M+H]+	1196-92-5
Meratin*	Flavonoids	Flavonols	C27H30O17	627.15	303.05	626.148	[M+H]+	27215-04-9
3,7-dihydroxy-4'-methoxyflavone	Flavonoids	Flavonols	C16H12O5	285.08	270.05	284.068	[M+H]+	-
Vogeloside	Terpenoids	Monoterpenoids	C17H24O10	389.14	149.06	388.137	[M+H]+	60077-47-6
Gingerenone A	Others	Ketone compounds	C21H24O5	357.17	177.09	356.162	[M+H]+	128700-97-0
(-)-Apoglaziovine	Alkaloids	Aporphine alkaloids	C18H19NO3	298.14	255.09	297.137	[M+H]+	2128-77-0
3,5,7,4'-Tetrahydroxy-Coumaronochromone	Others	Chromone	C15H10O7	303.04	257.04	302.043	[M+H]+	-
Methyl dioxindole-3-acetate	Alkaloids	Plumerane	C11H11NO4	222.08	130.06	221.069	[M+H]+	57061-18-4
Yakuchinone B	Others	Ketone compounds	C20H22O3	311.16	145.06	310.157	[M+H]+	81840-57-5
Epinootkatol	Terpenoids	Sesquiterpenoids	C15H24O	221.18	163.15	220.183	[M+H]+	-
Ladanetin-6-O-β-D-glucoside*	Flavonoids	Flavones	C22H22O11	463.13	301.08	462.116	[M+H]+	-
norcoclaurine-6-O-glucoside*	Alkaloids	Isoquinoline alkaloids	C22H27NO8	434.18	255.11	433.174	[M+H]+	-
3,4-dihydroxy phenylethanol	Others	Alcohol compounds	C8H10O3	155.07	91.05	154.063	[M+H]+	-
Magnoloside A*	Phenolic acids	Phenolic acids	C29H36O15	625.21	163.04	624.205	[M+H]+	113557-95-2
Glucosyl corchoionoside C	Terpenoids	Monoterpenoids	C25H40O13	549.25	207.14	548.247	[M+H]+	-
Glucosyl-6,7-di-O-methyl-N-deacetylisoipecosidic acid	Alkaloids	Isoquinoline alkaloids	C32H45NO16	700.28	311.13	699.274	[M+H]+	-
6,7-di-O-methyl-N-deacetylisoipecosidic acid	Alkaloids	Isoquinoline alkaloids	C26H35NO11	538.23	175.07	537.221	[M+H]+	-
5-O-Malonylisosakuranin	Flavonoids	Flavanones	C25H26O13	535.14	287.09	534.137	[M+H]+	-
Dalbergin glucoside	Lignans and Coumarins	Coumarins	C22H22O9	431.13	269.08	430.126	[M+H]+	-
Dalbergin malonyl glucoside	Lignans and Coumarins	Coumarins	C25H24O12	517.13	269.08	516.127	[M+H]+	-
cis-2,4-Dihydroxy-2-(2-hydroxyethyl)cyclohex-5-en-1-one glucoside	Others	Others	C14H22O9	335.13	137.06	334.126	[M+H]+	-
GlucosylPhellatin	Flavonoids	Flavonols	C32H40O17	697.23	373.13	696.226	[M+H]+	-
GlucosylPhellamurin	Flavonoids	Flavanonols	C32H40O16	681.24	357.14	680.232	[M+H]+	-
Glucosyl Amurensin	Flavonoids	Flavonols	C32H38O16	679.22	355.12	678.216	[M+H]+	-
Rhamnosyl Amurensin*	Flavonoids	Flavonols	C32H38O15	663.23	355.12	662.221	[M+H]+	-
3-(3'-Hydroxybutyl)-2,4,4-trimethylcyclohexa-2,5-dienone malonyl glucoside	Terpenoids	Sesquiterpenoids	C22H32O10	457.2	133.1	456.199	[M+H]+	-
Kumatakenin malonyl glucoside	Flavonoids	Flavonols	C26H26O14	563.14	315.09	562.132	[M+H]+	-
Evofolin B glucoside	Phenolic acids	Phenolic acids	C23H28O11	481.17	177.05	480.163	[M+H]+	-
Quercetin 7,3',4'-trimethyl ether-3-glucoside	Flavonoids	Flavonols	C24H26O12	507.15	345.1	506.142	[M+H]+	-
8-Methoxy malonyl ononin*	Flavonoids	Isoflavones	C26H26O13	547.15	299.09	546.137	[M+H]+	-
2-(3,4-dihydroxyphenyl)-4h-chromene-3,5,7-triol-glucoside	Flavonoids	Flavanols	C21H22O11	451.12	243.06	450.116	[M+H]+	-
3,4-Dihydro-4-(4'-hydroxyphenyl)-5,7-dihydroxycoumarin glucoside	Lignans and Coumarins	Coumarins	C21H22O10	435.13	273.08	434.121	[M+H]+	-
Fisetinidol-(4α,6)-gallocatechin	Flavonoids	Flavanols	C30H26O12	579.15	127.04	578.142	[M+H]+	1262536-83-3
Furo(2,3-f)-1,3-bewnzodioxole	Phenolic acids	Phenolic acids	C15H10O5	271.06	149.02	270.053	[M+H]+	-
Malonyl hirsutissimiside C	Flavonoids	Isoflavones	C31H34O18	695.18	285.08	694.174	[M+H]+	-
Medicarpinglucoside	Flavonoids	Isoflavones	C22H24O9	433.15	271.1	432.142	[M+H]+	-
Gardenin C 5-glucoside	Flavonoids	Flavones	C26H30O14	567.17	405.12	566.164	[M+H]+	-
5-hydroxy-6,7,8,3',4'-pentamethoxyflavone glucoside*	Flavonoids	Flavones	C26H30O13	551.17	389.12	550.169	[M+H]+	-
5-hydroxy-6,7,3',4',5'-pentamethoxyflavone glucoside*	Flavonoids	Flavones	C26H30O13	551.18	389.13	550.169	[M+H]+	-
Formononetin acetyl glucoside	Flavonoids	Isoflavones	C24H24O10	473.14	269.08	472.137	[M+H]+	-
5-O-β-D-Glucopyranosyl-3-hydrobenzo(b)fu-ran-2-one	Others	Lactones	C14H16O8	313.09	151.04	312.084	[M+H]+	-
Bis(2-ethyl-hexyl)-phthalate	Phenolic acids	Phenolic acids	C24H38O4	391.28	149.02	390.277	[M+H]+	-
7-methoxy-2,5-dimethylchromen-4-one	Others	Chromone	C12H12O3	205.09	87.04	204.079	[M+H]+	-
4-Methylazetidine-2-Carboxylic acid	Alkaloids	Alkaloids	C5H9NO2	116.07	70.06	115.063	[M+H]+	1779725-63-1
Odoratin 7-Glucoside	Flavonoids	Isoflavones	C23H24O11	477.14	315.09	476.131	[M+H]+	-
Isomucronulatol-7-O-glucoside	Flavonoids	Other Flavonoids	C23H28O10	465.17	167.07	464.168	[M+H]+	94367-43-8
Astrapterocarpan-3-O-malonyl glucoside	Flavonoids	Isoflavones	C26H28O13	549.16	301.11	548.152	[M+H]+	-
3-(4-hydroxybenzene)-5,7-dihydroxy-6-methoxychroman-4-one glucoside*	Flavonoids	Other Flavonoids	C23H24O11	477.14	315.08	476.132	[M+H]+	-
Uncinanone C*	Flavonoids	Isoflavones	C21H20O6	369.13	313.07	368.125	[M+H]+	-
5-Acetonyl-6-glucosyl-7-hydroxy-2,6-methylchromone	Others	Chromone	C19H22O10	411.13	249.08	410.121	[M+H]+	-
Abrusin*	Flavonoids	Flavones	C23H24O11	477.14	315.09	476.132	[M+H]+	-
Bracteatin*	Flavonoids	Aurones	C15H10O7	303.05	229.05	302.043	[M+H]+	3260-50-2
Abrisaponin Ca*	Terpenoids	Triterpene Saponin	C48H78O18	943.53	441.37	942.519	[M+H]+	-
(2Z)-6-hydroxy-2-(3-methoxybenzylidene)-1-benzofuran-3(2H)-one*	Flavonoids	Aurones	C16H12O4	269.08	213.09	268.074	[M+H]+	1234351-88-2
Hydroxymenisdaurin D	Alkaloids	Alkaloids	C14H21NO8	332.13	152.07	331.127	[M+H]+	-
kaempferol-3-O-(2-glucosylrutinoside)-7-O-glucoside*	Flavonoids	Flavonols	C39H50O25	919.27	287.06	918.264	[M+H]+	-
3,4,5-Trimethoxyphenol-1-O-β-D-glucoside	Others	Others	C15H22O9	347.13	185.08	346.126	[M+H]+	-
tigogenin 3-O-{O-α-L-rhamnopyranosyl-(1→2)-O-[β-D-glucopyranosyl-(1→4)]-β-D-galactopyranoside}.	Steroids	Steroidal saponins	C51H84O22	1049.55	887.5	1048.55	[M+H]+	-
Ageconyflavone B-4'-glucoside	Flavonoids	Flavones	C25H28O12	521.17	359.11	520.158	[M+H]+	-
Orientin-2''-O-rhamnoside*	Flavonoids	Flavones	C27H30O15	595.16	449.11	594.159	[M+H]+	-
Luteolin 7-rutinoside-4'-glucoside*	Flavonoids	Flavones	C33H40O20	757.22	449.11	756.211	[M+H]+	-
Malonyl Wistin*	Flavonoids	Isoflavones	C26H26O13	547.14	299.09	546.137	[M+H]+	-
Zeatin-O-glucoside	Alkaloids	Alkaloids	C16H23N5O6	382.17	220.12	381.165	[M+H]+	71866-93-8
6-(hydroxymethyl)pyridin-3-ol	Alkaloids	Pyridine alkaloids	C6H7NO2	126.06	80.05	125.048	[M+H]+	40222-77-3
Maltol-glucoside*	Others	Others	C12H16O8	289.09	127.04	288.084	[M+H]+	-
Maltol6'-O-beta-D-apiofuranosyl-beta-D-glucopyranoside*	Others	Others	C17H24O12	421.13	127.04	420.127	[M+H]+	-
N5-(4-Methoxybenzyl)glutamine	Amino acids and derivatives	Amino acids and derivatives	C13H18N2O4	267.13	121.06	266.127	[M+H]+	-
Indoline	Alkaloids	Plumerane	C8H9N	120.08	103.05	119.073	[M+H]+	496-15-1
Homophthalicacid	Phenolic acids	Phenolic acids	C9H8O4	181.05	135.04	180.042	[M+H]+	89-51-0
10-hydroxy-6,10-dimethylundeca-5,8-dien-2-one	Others	Ketone compounds	C13H22O2	211.17	109.1	210.162	[M+H]+	65017-84-7
4-O-beta-L-Galactopyranosyl-3,6-anhydro-L-galactose	Others	Saccharides	C12H20O10	325.11	163.06	324.106	[M+H]+	-
CycloPro-Arg	Amino acids and derivatives	Amino acids and derivatives	C11H19N5O2	254.16	195.11	253.154	[M+H]+	-
6-(furan-3-yl)-3-(hydroxymethyl)-1,3,4,8,9,9a-hexahydro-2H-quinolizin-1-ol	Alkaloids	Terpenoid alkaloids	C14H19NO3	250.14	118.06	249.137	[M+H]+	-
Pro-Ile-Gln	Amino acids and derivatives	Amino acids and derivatives	C16H28N4O5	357.21	183.15	356.206	[M+H]+	-
Leu-Thr-Ala	Amino acids and derivatives	Amino acids and derivatives	C13H25N3O5	304.19	86.1	303.179	[M+H]+	-
Ala-Leu-Glu	Amino acids and derivatives	Amino acids and derivatives	C14H25N3O6	332.18	86.1	331.174	[M+H]+	-
Glu-Ile-Glu	Amino acids and derivatives	Amino acids and derivatives	C16H27N3O8	390.19	215.14	389.18	[M+H]+	-
2-Oxoindole-3-acetate	Alkaloids	Plumerane	C10H9NO3	192.06	146.06	191.058	[M+H]+	2971-31-5
Leu-Pro	Amino acids and derivatives	Amino acids and derivatives	C11H20N2O3	229.15	116.07	228.147	[M+H]+	-
Pro-Asn-Leu	Amino acids and derivatives	Amino acids and derivatives	C15H26N4O5	343.2	70.07	342.19	[M+H]+	-
Ser-Val-Leu	Amino acids and derivatives	Amino acids and derivatives	C14H27N3O5	318.2	159.11	317.195	[M+H]+	-
Ser-Leu-Leu*	Amino acids and derivatives	Amino acids and derivatives	C15H29N3O5	332.22	173.13	331.211	[M+H]+	10329-74-5
linoleoyl ethanolamine	Lipids	LPE	C20H37NO2	324.29	62.06	323.282	[M+H]+	68171-52-8
Isoscopoletin-β-D-glucoside	Lignans and Coumarins	Coumarins	C16H18O9	355.1	163.04	354.095	[M+H]+	20186-29-2
Prudomenin*	Flavonoids	Flavonols	C23H24O12	493.13	331.08	492.127	[M+H]+	-
Isosclerone	Quinones	Quinones	C10H10O3	179.07	115.05	178.063	[M+H]+	-
3,5-Dihydroxy-1,7-bis(4-hydroxyphenyl)heptane	Others	Others	C19H24O4	317.18	107.05	316.168	[M+H]+	-
3,4-Methylenedioxy cinnamyl alcohol*	Others	Alcohol compounds	C10H10O3	179.07	91.05	178.063	[M+H]+	17581-86-1
NeoastragalosideⅠ	Terpenoids	Triterpene Saponin	C45H72O16	869.49	143.11	868.482	[M+H]+	1324005-51-7
3-(α,4-Dihydroxy-3-methoxybenzyl)-4-(hydroxy-3-methoxybenzyl)	Others	Others	C20H24O6	361.16	189.09	360.157	[M+H]+	-
Costunolide	Terpenoids	Sesquiterpenoids	C15H20O2	233.15	145.1	232.146	[M+H]+	553-21-9
(7'R,8'R)-7'8'-dihydro-7'-(5'-hydroxy-3'-methoxphenyl)-3-methoxy-8'-methyl-1-(E)-propenylbenzof-uran	Lignans and Coumarins	Lignans	C20H22O4	327.16	137.06	326.152	[M+H]+	-
Dehydroxyillicinolide A*	Terpenoids	Sesquiterpenoids	C16H24O7	329.16	167.1	328.152	[M+H]+	-
Dehydroxysecologanic acid	Terpenoids	Monoterpenoids	C16H22O9	359.13	151.04	358.126	[M+H]+	-
Gardnerol B	Lignans and Coumarins	Coumarins	C24H24O12	505.13	343.08	504.127	[M+H]+	-
Dimethyllimettin	Lignans and Coumarins	Coumarins	C13H14O4	235.1	175.07	234.089	[M+H]+	-
Symplocosin*	Lignans and Coumarins	Lignans	C26H32O11	521.2	131.05	520.194	[M+H]+	11042-30-1
2-(hydroxymethyl)-5-methoxy-3-(3-methoxy-4-((3,4,5-trihydroxy-6-(hydroxymethyl)tetrahydro-2H-pyran-2-yl)oxy)phenyl)-2,3-dihydro-9H-[1,4]dioxino[2,3-h]chromen-9-one	Lignans and Coumarins	Coumarins	C26H28O13	549.16	387.11	548.153	[M+H]+	-
Oleoside*	Terpenoids	Monoterpenoids	C16H22O11	391.13	211.06	390.116	[M+H]+	178600-68-5
Isonicotinic acid	Others	Vitamin	C6H5NO2	124.04	78.03	123.032	[M+H]+	55-22-1
(S)-2-Phenyloxirane*	Others	Others	C8H8O	121.06	77.04	120.058	[M+H]+	20780-54-5
Kaempferol-3-O-arabinoside (Juglanin)	Flavonoids	Flavonols	C20H18O10	419.1	287.05	418.09	[M+H]+	5041-67-8
Quercetin-3',4'-dimethyl ether	Flavonoids	Flavonols	C17H14O7	331.08	287.05	330.074	[M+H]+	3306-29-4
Shizukanolide A	Terpenoids	Sesquiterpenoids	C15H18O2	231.14	185.13	230.131	[M+H]+	70578-36-8
Spathulenol	Terpenoids	Sesquiterpenoids	C15H24O	221.19	135.12	220.183	[M+H]+	6750-60-3
Desrhamnosylacteoside*	Phenolic acids	Phenolic acids	C23H26O11	479.16	163.04	478.147	[M+H]+	-
Desrhamnosylisoacteoside*	Phenolic acids	Phenolic acids	C23H26O11	479.16	163.04	478.147	[M+H]+	-
Myricetin-3-O-galactoside*	Flavonoids	Flavonols	C21H20O13	481.1	319.06	480.09	[M+H]+	15648-86-9
Quercetin-3-O-xyloside (Reynoutrin)*	Flavonoids	Flavonols	C20H18O11	435.09	303.06	434.085	[M+H]+	549-32-6
Farrerol-7-O-glucoside	Flavonoids	Flavanones	C23H26O10	463.16	301.11	462.153	[M+H]+	885044-12-2
Kaempferol-3-O-(6'''-Caffeoyl)glucosyl-(1→2)-Galactoside	Flavonoids	Flavonols	C36H36O19	773.19	325.09	772.185	[M+H]+	-
Quercetin-3-O-(2'''-O-feruloyl)sophoroside	Flavonoids	Flavonols	C37H38O20	803.2	339.11	802.196	[M+H]+	-
Kaempferol-3-O-(6''-malonyl)galactoside*	Flavonoids	Flavonols	C24H22O14	535.11	287.05	534.101	[M+H]+	-
Trehalosamine	Others	Saccharides	C12H23NO10	342.14	162.07	341.132	[M+H]+	-
Quercetin-3-O-[rhamnosyl(1→2)glucosyl]-5-O-glucoside	Flavonoids	Flavonols	C33H40O21	773.21	303.05	772.206	[M+H]+	-
Morin-3-O-xyloside*	Flavonoids	Flavonols	C20H18O11	435.09	303.05	434.085	[M+H]+	-
Glycerol 9,11,13-octadecatrienoyl ester*	Lipids	Glycerol ester	C21H36O4	353.27	261.22	352.261	[M+H]+	-
2-Phenylacetamide	Alkaloids	Alkaloids	C8H9NO	136.08	91.05	135.068	[M+H]+	103-81-1
5-Methoxyluteolinidin	Flavonoids	Anthocyanidins	C16H13O5+	285.08	242.06	285.076	[M]+	-
Genistein 7-O-rutinoside*	Flavonoids	Isoflavones	C27H30O14	579.17	271.06	578.164	[M+H]+	-
Genistein-7-O-galactoside*	Flavonoids	Isoflavones	C21H20O10	433.11	271.06	432.106	[M+H]+	-
Isorhamnetin-3-O-Galactoside; Cacticin	Flavonoids	Flavonols	C22H22O12	479.12	317.07	478.111	[M+H]+	6743-92-6
L-Valyl-L-Leucine	Amino acids and derivatives	Amino acids and derivatives	C11H22N2O3	231.17	72.08	230.163	[M+H]+	3989-97-7
L-Prolyl-L-Phenylalanine	Amino acids and derivatives	Amino acids and derivatives	C14H18N2O3	263.14	70.06	262.132	[M+H]+	13589-02-1
L-Valyl-L-Phenylalanine	Amino acids and derivatives	Amino acids and derivatives	C14H20N2O3	265.15	72.08	264.147	[M+H]+	3918-92-1
L-Leucyl-L-Leucine	Amino acids and derivatives	Amino acids and derivatives	C12H24N2O3	245.19	86.1	244.179	[M+H]+	3303-31-9
Quercetin-3-O-glucosyl(1→4)rhamnoside-7-O-rutinoside	Flavonoids	Flavonols	C39H50O25	919.27	303.05	918.264	[M+H]+	-
2-α-Linolenoyl-glycerol-1,3-di-O-glucoside	Lipids	Glycerol ester	C33H56O14	677.37	261.22	676.367	[M+H]+	-
LysoPE 18:3(2n isomer)	Lipids	LPE	C23H42NO7P	476.28	335.26	475.27	[M+H]+	-
1-α-Linolenoyl-glycerol-2,3-di-O-glucoside	Lipids	Glycerol ester	C33H56O14	677.37	261.22	676.367	[M+H]+	-
LysoPE 18:3	Lipids	LPE	C23H42NO7P	476.28	335.26	475.27	[M+H]+	-
LysoPC 16:1(2n isomer)*	Lipids	LPC	C24H48NO7P	494.32	184.07	493.317	[M+H]+	-
LysoPC 18:1(2n isomer)	Lipids	LPC	C26H52NO7P	522.36	184.07	521.348	[M+H]+	-
2-α-Linolenoyl-glycerol*	Lipids	Glycerol ester	C21H36O4	353.27	261.22	352.261	[M+H]+	55268-58-1
1-α-Linolenoyl-glycerol*	Lipids	Glycerol ester	C21H36O4	353.27	261.22	352.261	[M+H]+	-
Tricin-4'-O-glucoside*	Flavonoids	Flavones	C23H24O12	493.13	331.08	492.127	[M+H]+	-
6-O-p-Coumaroyl-7-deoxyrehmaglutin A	Terpenoids	Monoterpenoids	C18H20O6	333.13	167.07	332.126	[M+H]+	-
Quercetin-3-O-Sambubioside-5-O-Glucoside	Flavonoids	Flavonols	C32H38O21	759.2	303.05	758.191	[M+H]+	-
6-Methoxykaempferol-3-O-glucoside	Flavonoids	Flavonols	C22H22O12	479.12	317.07	478.111	[M+H]+	63422-27-5
Loliolide	Terpenoids	Monoterpenoids	C11H16O3	197.12	133.1	196.11	[M+H]+	5989-02-6
6,7-Dehydroartemisinic acid*	Terpenoids	Sesquiterpenoids	C15H20O2	233.15	187.15	232.146	[M+H]+	120193-24-0
3'-Glucosyl-6,7-dihydroxy-N-methyl-benzyltetrahydroisoquinoline*	Alkaloids	Isoquinoline alkaloids	C23H29NO8	448.2	286.15	447.189	[M+H]+	-
3,4-Dihydroxyphenylpropanoate	Phenolic acids	Phenolic acids	C9H10O4	183.07	165.06	182.058	[M+H]+	1078-61-1
3',6-Dihydroxy-4',7-dimethoxyl-N,N-dimethyltetrahydroisoquinoline	Alkaloids	Isoquinoline alkaloids	C20H25NO4	344.19	299.13	343.178	[M+H]+	-
Xanthoplanine	Alkaloids	Aporphine alkaloids	C21H26NO4+	356.19	311.13	356.186	[M]+	6872-88-4
Isosaponarin(Isovitexin-4'-O-glucoside)	Flavonoids	Flavones	C27H30O15	595.17	313.07	594.159	[M+H]+	19416-87-6
Feruloylputrescine	Alkaloids	Phenolamine	C14H20N2O3	265.15	177.06	264.147	[M+H]+	501-13-3
Galangin 7-glucoside	Flavonoids	Flavonols	C21H20O10	433.11	271.06	432.106	[M+H]+	-
Gossypetin-3-O-glucoside*	Flavonoids	Flavonols	C21H20O13	481.1	319.05	480.09	[M+H]+	-
Dihydrocaffeoylspermine	Alkaloids	Phenolamine	C19H34N4O3	367.27	222.11	366.263	[M+H]+	-
Quercetin 3-rutinoside-7-glucoside*	Flavonoids	Flavonols	C33H40O21	773.21	303.05	772.206	[M+H]+	30311-61-6
Sexangularetin-3-O-glucoside-7-O-rhamnoside*	Flavonoids	Flavonols	C28H32O16	625.18	317.07	624.169	[M+H]+	-
Bis(Dihydrocaffeoyl)spermidine	Alkaloids	Phenolamine	C25H35N3O6	474.26	222.12	473.253	[M+H]+	-
6-C-Methylquercetin-3-O-rutinoside	Flavonoids	Flavonols	C28H32O16	625.18	317.06	624.169	[M+H]+	-
Quercetin-7-O-(2''-malonyl)glucosyl-5-O-glucoside	Flavonoids	Flavonols	C30H32O20	713.15	303.06	712.149	[M+H]+	-
Multinoside A*	Flavonoids	Flavonols	C27H30O16	611.16	303.05	610.153	[M+H]+	59262-54-3
Kaempferol-3-O-(6''-malonyl)glucoside*	Flavonoids	Flavonols	C24H22O14	535.11	287.05	534.101	[M+H]+	81149-02-2
Kaempferol-3-O-(2''-O-acetyl)glucoside	Flavonoids	Flavonols	C23H22O12	491.12	287.05	490.111	[M+H]+	-
6-C-Methylquercetin-3-O-rhamnoside	Flavonoids	Flavonols	C22H22O11	463.12	317.06	462.116	[M+H]+	-
Luteolin-6-C-glucoside-7-O-rhamnoside*	Flavonoids	Flavones	C27H30O15	595.17	449.11	594.159	[M+H]+	-
Hispidulin-8-C-(2''-O-glucosyl)glucoside	Flavonoids	Flavones	C28H32O16	625.18	463.13	624.169	[M+H]+	-
Hispidulin-8-C-glucoside*	Flavonoids	Flavones	C22H22O11	463.13	343.09	462.116	[M+H]+	-
Hispidulin-8-C-(2''-O-xylosyl)xyloside	Flavonoids	Flavones	C26H28O14	565.16	433.11	564.148	[M+H]+	-
Delphinidin 3-(6-p-coumaroyl)glucoside	Flavonoids	Anthocyanidins	C30H27O14+	611.14	303.05	611.139	[M]+	-
Peonidin-3-O-(6''-O-p-coumaroyl)glucoside	Flavonoids	Anthocyanidins	C31H29O14+	625.16	317.07	625.155	[M]+	-
Apigenin-7-O-(6''-p-Coumaryl)glucoside	Flavonoids	Flavones	C30H26O12	579.15	271.06	578.142	[M+H]+	-
6-Methoxyquercetin-3-O-Xyloside	Flavonoids	Flavonols	C21H20O12	465.1	333.07	464.096	[M+H]+	-
Aminoimidazole ribotide	Nucleotides and derivatives	Nucleotides and derivatives	C8H14N3O7P	296.07	104.11	295.057	[M+H]+	25635-88-5
Cyanidin-3-O-rutinoside-5,3'-di-O-glucoside	Flavonoids	Anthocyanidins	C39H51O25+	919.27	449.11	919.271	[M]+	-
6,9-Dihydroxy-7-megastigmen-3-one	Terpenoids	Sesquiterpenoids	C13H22O3	227.16	121.1	226.157	[M+H]+	-
Kaempferol-3-O-xylosyl(1→2)glucoside*	Flavonoids	Flavonols	C26H28O15	581.15	287.05	580.143	[M+H]+	-
L-Seryl-L-Isoleucine	Amino acids and derivatives	Amino acids and derivatives	C9H18N2O4	219.13	60.04	218.127	[M+H]+	91086-51-0
L-Isoleucyl-L-Aspartate	Amino acids and derivatives	Amino acids and derivatives	C10H18N2O5	247.13	86.09	246.122	[M+H]+	-
Kaempferol-3-O-sophoroside-7-O-rhamnoside*	Flavonoids	Flavonols	C33H40O20	757.22	287.06	756.211	[M+H]+	-
Dehydrodiconiferyl alcohol-gamma'-O-glucoside*	Lignans and Coumarins	Lignans	C26H32O11	521.2	131.05	520.194	[M+H]+	-
Eriodictyol chalcone*	Flavonoids	Chalcones	C15H12O6	289.07	163.04	288.063	[M+H]+	73692-51-0
Monolinolenin*	Lipids	Glycerol ester	C21H36O4	353.27	261.22	352.261	[M+H]+	75685-85-7
Apigenin 6-C-glucoside 8-C-arabinoside	Flavonoids	Flavones	C26H28O14	565.16	457.11	564.148	[M+H]+	-
Quercetin-3-O-apiosyl(1→2)galactoside*	Flavonoids	Flavonols	C26H28O16	597.14	303.04	596.138	[M+H]+	-
Teresantalic acid	Terpenoids	Monoterpenoids	C10H14O2	167.11	81.07	166.099	[M+H]+	562-66-3
Amoenin	Flavonoids	Flavonols	C21H20O11	449.11	287.06	448.101	[M+H]+	-
8-Hydroxycoumarin	Lignans and Coumarins	Coumarins	C9H6O3	163.04	89.04	162.032	[M+H]+	2442-31-1
Diisobutyl phthalate	Phenolic acids	Phenolic acids	C16H22O4	279.16	149.02	278.152	[M+H]+	84-69-5
Kaempferol-3-O-(6''-galloyl)galactoside*	Flavonoids	Flavonols	C28H24O15	601.12	287.06	600.111	[M+H]+	-
Kaempferol-3-O-(2''-galloyl)galactoside*	Flavonoids	Flavonols	C28H24O15	601.12	287.06	600.111	[M+H]+	-
Kaempferol-3-O-(6''-galloyl)glucoside*	Flavonoids	Flavonols	C28H24O15	601.12	287.06	600.111	[M+H]+	56317-05-6
(+)-Perillyl alcohol	Terpenoids	Monoterpenoids	C10H16O	153.13	107.09	152.12	[M+H]+	57717-97-2
Ikarisoside B	Flavonoids	Flavonols	C32H38O15	663.22	517.17	662.221	[M+H]+	113558-10-4
Epimedin A1*	Flavonoids	Flavonols	C39H50O20	839.29	531.19	838.289	[M+H]+	140147-77-9
Hexandraside B	Flavonoids	Flavonols	C41H52O21	881.3	531.19	880.3	[M+H]+	128988-54-5
Prunetin-5-O-glucoside*	Flavonoids	Isoflavones	C22H22O10	447.13	285.07	446.121	[M+H]+	-
Icaritin 3-O-(acetylxylose)-acetylrhamnoside-7-O-glucoside*	Flavonoids	Flavonols	C42H52O21	893.3	531.18	892.3	[M+H]+	-
2''-O-rhamnosyl-icariside II	Flavonoids	Flavonols	C33H40O14	661.24	369.13	660.242	[M+H]+	-
(3R,4S,6R)-p-Menth-1-ene-3,6-diol-3-O-β-D-glucoside*	Terpenoids	Monoterpenoids	C16H28O7	333.19	153.13	332.183	[M+H]+	-
(3R,4R)-p-Menth-1-ene-3,4-diol-3-O-β-D-glucoside*	Terpenoids	Monoterpenoids	C16H28O7	333.19	153.13	332.183	[M+H]+	-
Quercetin-3-O-rutinoside-7-O-rhamnoside	Flavonoids	Flavonols	C33H40O20	757.21	303.05	756.211	[M+H]+	-
Hedycaffeoylglucoside A	Quinones	Anthraquinone	C15H16O8	325.09	163.04	324.084	[M+H]+	-
3S-3-hydroxy-β-damascon	Terpenoids	Monoterpenoids	C13H20O2	209.15	137.1	208.146	[M+H]+	-
(6S,9R)-Vomifoliol	Terpenoids	Monoterpenoids	C13H20O3	225.15	123.08	224.141	[M+H]+	23526-45-6
5-Methoxydehydrodiconiferyl alcohol 4-O-β-D-glucopyranoside	Lignans and Coumarins	Lignans	C27H34O12	551.21	371.15	550.205	[M+H]+	-
Forsythoside H*	Phenolic acids	Phenolic acids	C29H36O15	625.21	163.04	624.205	[M+H]+	-
3-Ethyl-7-hydroxyphthalide	Others	Others	C10H10O3	179.07	133.06	178.063	[M+H]+	-
N-Feruloyl-3'-O-methyldopamine*	Alkaloids	Phenolamine	C19H21NO5	344.15	177.05	343.142	[M+H]+	-
Horsfieldin glucose	Lignans and Coumarins	Lignans	C26H30O11	519.18	357.14	518.179	[M+H]+	-
Olean-12-ene-3,16-dione (Maniladione)	Terpenoids	Triterpene	C30H46O2	439.36	203.18	438.35	[M+H]+	-
Kushenol S	Flavonoids	Flavanones	C20H20O5	341.14	137.06	340.131	[M+H]+	254886-72-1
(7'R)-7'-Hydroxylariciresinol	Others	Others	C20H24O7	377.16	163.07	376.152	[M+H]+	-
Cuscohygrine	Alkaloids	Pyrrole alkaloids	C13H24N2O	225.2	100.11	224.189	[M+H]+	454-14-8
Armepavine	Alkaloids	Alkaloids	C19H23NO3	314.17	58.07	313.168	[M+H]+	524-20-9
Tatarine	Alkaloids	Alkaloids	C15H20N2O6	325.14	191.08	324.132	[M+H]+	-
Echinopsine	Alkaloids	Quinoline alkaloids	C10H9NO	160.08	115.05	159.068	[M+H]+	83-54-5
Phenylethyl alcohol	Others	Alcohol compounds	C8H10O	105.07	77.04	122.073	[M-H2O+H]+	60-12-8
Cytarabine	Nucleotides and derivatives	Nucleotides and derivatives	C9H13N3O5	244.09	112.05	243.085	[M+H]+	147-94-4
2-Amino-2-methylpentanoic acid	Organic acids	Organic acids	C6H13NO2	132.1	86.1	131.095	[M+H]+	3275-37-4
L-Isoleucyl-L-threonine	Amino acids and derivatives	Amino acids and derivatives	C10H20N2O4	233.15	86.1	232.142	[M+H]+	59652-61-8
3-(4-Hydroxyphenyl)butanoic acid	Organic acids	Organic acids	C10H12O3	181.09	163.07	180.079	[M+H]+	6739-21-5
L-Homophenylalanine	Amino acids and derivatives	Amino acids and derivatives	C10H13NO2	180.1	91.06	179.095	[M+H]+	943-73-7
Maltotriose	Others	Saccharides	C18H32O16	527.16	365.1	504.169	[M+Na]+	1109-28-0
3-Hydroxy-L-phenylalanine*	Amino acids and derivatives	Amino acids and derivatives	C9H11NO3	182.08	136.08	181.074	[M+H]+	587-33-7
L-Pipecolate	Alkaloids	Piperidine alkaloids	C6H11NO2	130.09	84.08	129.079	[M+H]+	1723-00-8
L-3-Aminoisobutanoate	Amino acids and derivatives	Amino acids and derivatives	C4H9NO2	104.07	57.03	103.063	[M+H]+	4249-19-8
Hexylamine	Alkaloids	Alkaloids	C6H15N	102.13	57.07	101.12	[M+H]+	111-26-2
L-Leucine*	Amino acids and derivatives	Amino acids and derivatives	C6H13NO2	132.1	86.1	131.095	[M+H]+	328-39-2
Asn-Ile	Amino acids and derivatives	Amino acids and derivatives	C10H19N3O4	246.15	166.09	245.138	[M+H]+	438533-59-6
Val-Pro	Amino acids and derivatives	Amino acids and derivatives	C10H18N2O3	215.14	116.07	214.132	[M+H]+	20488-27-1
Asn-Leu	Amino acids and derivatives	Amino acids and derivatives	C10H19N3O4	246.14	141.1	245.138	[M+H]+	22601-71-4
Eriodictyol-7-O-glucoside	Flavonoids	Flavanones	C21H22O11	451.12	289.07	450.116	[M+H]+	38965-51-4
Phe-Ile	Amino acids and derivatives	Amino acids and derivatives	C15H22N2O3	279.17	120.09	278.163	[M+H]+	22951-94-6
Glu-Phe	Amino acids and derivatives	Amino acids and derivatives	C14H18N2O5	295.13	120.08	294.122	[M+H]+	20556-22-3
Luteolin-3'-O-glucoside	Flavonoids	Flavones	C21H20O11	449.11	287.06	448.101	[M+H]+	5154-41-6
5-Hydroxymethyl-2-furaldehyde*	Others	Aldehyde compounds	C6H6O3	127.04	53.04	126.032	[M+H]+	67-47-0
[6]-Gingerol	Others	Ketone compounds	C17H26O4	295.19	137.06	294.183	[M+H]+	23513-14-6
L-Tryptophanamide	Amino acids and derivatives	Amino acids and derivatives	C11H13N3O	204.11	159.09	203.106	[M+H]+	20696-57-5
trans-2-Butene-1,4-dicarboxylic Acid	Organic acids	Organic acids	C6H8O4	145.05	57.03	144.042	[M+H]+	4436-74-2
Isocytosine	Nucleotides and derivatives	Nucleotides and derivatives	C4H5N3O	112.05	70.03	111.043	[M+H]+	108-53-2
5-hydroxymaltol	Others	Ketone compounds	C6H6O4	143.03	69.03	142.027	[M+H]+	1073-96-7
3-Hydroxy-1-(4-Hydroxy-3-Methoxyphenyl)Propan-1-One	Others	Ketone compounds	C10H12O4	197.08	151.04	196.074	[M+H]+	2196-18-1
5-Methoxyfurfural*	Others	Aldehyde compounds	C6H6O3	127.04	53.04	126.032	[M+H]+	21300-07-2
Isoscopoletin	Lignans and Coumarins	Coumarins	C10H8O4	193.05	178.03	192.042	[M+H]+	776-86-3
1,2,3,4-Tetrahydro-3-carboxy-2-carboline	Alkaloids	Alkaloids	C12H12N2O2	217.1	144.08	216.09	[M+H]+	72002-54-1
(1,3)-1-Methyl-1,2,3,4-tetrahydro-β-carboline-3-carboxylic acid	Alkaloids	Plumerane	C13H14N2O2	231.11	158.1	230.106	[M+H]+	-
Adenine	Nucleotides and derivatives	Nucleotides and derivatives	C5H5N5	136.06	119.04	135.054	[M+H]+	73-24-5
Isovitexin	Flavonoids	Flavones	C21H20O10	433.11	313.07	432.106	[M+H]+	38953-85-4
Troxerutin	Flavonoids	Flavonols	C33H42O19	743.24	435.14	742.232	[M+H]+	7085-55-4
Naringenin	Flavonoids	Flavanones	C15H12O5	273.08	153.02	272.068	[M+H]+	480-41-1
Baicalein	Flavonoids	Flavones	C15H10O5	271.06	123.01	270.053	[M+H]+	491-67-8
Sagittatoside A*	Flavonoids	Flavonols	C33H40O15	677.24	369.14	676.237	[M+H]+	118525-35-2
Apigenin-7-O-glucuronide*	Flavonoids	Flavones	C21H18O11	447.09	271.06	446.085	[M+H]+	29741-09-1
Formononetin*	Flavonoids	Isoflavones	C16H12O4	269.08	213.09	268.074	[M+H]+	485-72-3
Oroxin A	Flavonoids	Flavones	C21H20O10	433.11	271.06	432.106	[M+H]+	57396-78-8
Isoquercitrin*	Flavonoids	Flavonols	C21H20O12	465.1	303.05	464.096	[M+H]+	482-35-9
Kaempferol	Flavonoids	Flavonols	C15H10O6	287.06	153.02	286.048	[M+H]+	520-18-3
Resokaempherol	Flavonoids	Flavones	C15H10O5	271.06	137.02	270.053	[M+H]+	2034-65-3
Narirutin*	Flavonoids	Flavanones	C27H32O14	581.19	273.08	580.179	[M+H]+	14259-46-2
Kaempferol-3-O-neohesperidoside*	Flavonoids	Flavonols	C27H30O15	595.16	287.06	594.159	[M+H]+	32602-81-6
Isorhamnetin-3-O-neohesperidoside*	Flavonoids	Flavonols	C28H32O16	625.17	317.07	624.169	[M+H]+	55033-90-4
Rutin*	Flavonoids	Flavonols	C27H30O16	611.16	303.05	610.153	[M+H]+	153-18-4
Eriocitrin*	Flavonoids	Flavanones	C27H32O15	597.18	289.07	596.174	[M+H]+	13463-28-0
Epimedin C*	Flavonoids	Flavonols	C39H50O19	823.3	531.2	822.295	[M+H]+	110642-44-9
(-)-Epigallocatechin	Flavonoids	Flavanols	C15H14O7	307.08	139.04	306.074	[M+H]+	970-74-1
Methylnissolin-3-O-Glucoside	Flavonoids	Isoflavones	C23H26O10	463.16	167.07	462.153	[M+H]+	94367-42-7
Avicularin*	Flavonoids	Flavonols	C20H18O11	435.09	303.06	434.085	[M+H]+	572-30-5
Epimedin B	Flavonoids	Flavonols	C38H48O19	809.29	369.14	808.279	[M+H]+	110623-73-9
Calycosin	Flavonoids	Isoflavones	C16H12O5	285.08	225.06	284.068	[M+H]+	20575-57-9
Calycosin-7-O-glucoside*	Flavonoids	Isoflavones	C22H22O10	447.13	285.08	446.121	[M+H]+	20633-67-4
Hyperin*	Flavonoids	Flavonols	C21H20O12	465.1	303.06	464.096	[M+H]+	482-36-0
6''-O-Acetylglycitin*	Flavonoids	Isoflavones	C24H24O11	489.14	285.08	488.132	[M+H]+	134859-96-4
Isorhamnetin-3-O-rutinoside; Narcissoside; Narcissin*	Flavonoids	Flavonols	C28H32O16	625.18	317.08	624.169	[M+H]+	604-80-8
Kaempferol 3-O-glucoside	Flavonoids	Flavonols	C21H20O11	449.11	287.06	448.101	[M+H]+	480-10-4
7-Hydroxy-4-chromone	Others	Chromone	C9H6O3	163.04	107.05	162.032	[M+H]+	59887-89-7
Glycitein	Flavonoids	Isoflavones	C16H12O5	285.08	242.06	284.068	[M+H]+	40957-83-3
Quercetin 3-O-beta-D-glucosyl-(1->2)-beta-D-glucoside	Flavonoids	Flavonols	C27H30O17	627.16	303.06	626.148	[M+H]+	18609-17-1
Icariin	Flavonoids	Flavones	C33H40O15	677.24	531.19	676.237	[M+H]+	489-32-7
Epicatechin	Flavonoids	Flavanols	C15H14O6	291.09	139.04	290.079	[M+H]+	490-46-0
Ononin	Flavonoids	Isoflavones	C22H22O9	431.13	269.09	430.126	[M+H]+	486-62-4
Apigenin 7-O-beta-D-glucoside*	Flavonoids	Flavones	C21H20O10	433.11	271.07	432.106	[M+H]+	578-74-5
Diosmetin 7-O-rutinoside	Flavonoids	Flavones	C28H32O15	609.18	301.08	608.174	[M+H]+	520-27-4
Quercetin-3-O-(6''-O-galloyl)galactoside	Flavonoids	Flavonols	C28H24O16	617.11	303.05	616.106	[M+H]+	53171-28-1
Kaempferitrin*	Flavonoids	Flavonols	C27H30O14	579.17	287.06	578.164	[M+H]+	482-38-2
6-Methylflavone	Flavonoids	Flavones	C16H12O2	237.09	135.05	236.084	[M+H]+	29976-75-8
Scopolin	Lignans and Coumarins	Coumarins	C16H18O9	355.1	193.05	354.095	[M+H]+	531-44-2
Isovanillin	Others	Aldehyde compounds	C8H8O3	153.05	65.04	152.047	[M+H]+	621-59-0
Glycycoumarin	Lignans and Coumarins	Coumarins	C21H20O6	369.13	313.07	368.126	[M+H]+	94805-82-0
Senkyunolide*	Others	Lactones	C12H16O2	193.12	91.06	192.115	[M+H]+	63038-10-8
Betaine*	Alkaloids	Alkaloids	C5H11NO2	118.09	58.07	117.079	[M+H]+	107-43-7
Germacrone*	Terpenoids	Sesquiterpenoids	C15H22O	219.17	159.12	218.167	[M+H]+	6902-91-6
Astrapterocarpan	Flavonoids	Isoflavones	C17H16O5	301.11	167.08	300.1	[M+H]+	73340-41-7
L-Threonine	Amino acids and derivatives	Amino acids and derivatives	C4H9NO3	120.07	56.05	119.058	[M+H]+	72-19-5
L-Aspartate	Amino acids and derivatives	Amino acids and derivatives	C4H7NO4	134.04	74.02	133.037	[M+H]+	56-84-8
3'-hydroxyPuerarin	Flavonoids	Isoflavones	C21H20O10	433.11	313.07	432.106	[M+H]+	117060-54-5
Astragaloside I	Terpenoids	Triterpene Saponin	C45H72O16	869.49	143.11	868.482	[M+H]+	91739-00-3
5-Hydroxytryptophan	Amino acids and derivatives	Amino acids and derivatives	C11H12N2O3	221.09	130.06	220.085	[M+H]+	4350-09-8
Sophoricoside*	Flavonoids	Isoflavones	C21H20O10	433.11	271.06	432.106	[M+H]+	152-95-4
Tectoridin*	Flavonoids	Isoflavones	C22H22O11	463.12	301.09	462.116	[M+H]+	611-40-5
Baohuoside Ⅰ; Icariside II	Flavonoids	Flavonols	C27H30O10	515.19	369.15	514.184	[M+H]+	113558-15-9
Diphenylamine	Alkaloids	Alkaloids	C12H11N	170.1	93.06	169.089	[M+H]+	122-39-4
4'-O-Glucosylvitexin	Flavonoids	Flavones	C27H30O15	595.17	433.12	594.159	[M+H]+	38950-94-6
Rutin Trihydrate	Flavonoids	Flavonols	C27H36O19	611.16	303.06	664.185	[M-3H2O+H]+	207671-50-9
Diosmetin-7-O-Neohesperidoside (Neodiosmin)	Flavonoids	Flavones	C28H32O15	609.18	301.08	608.174	[M+H]+	38665-01-9
Lithospermoside	Alkaloids	Alkaloids	C14H19NO8	330.12	168.07	329.111	[M+H]+	63492-69-3
Epimedin A*	Flavonoids	Flavonols	C39H50O20	839.3	531.19	838.289	[M+H]+	110623-72-8
Typhaneoside*	Flavonoids	Flavonols	C34H42O20	771.24	317.07	770.227	[M+H]+	104472-68-6
Benzylacetone*	Others	Ketone compounds	C10H12O	149.09	91.05	148.089	[M+H]+	2550-26-7
Homoplantaginin*	Flavonoids	Flavones	C22H22O11	463.13	301.07	462.116	[M+H]+	17680-84-1
Kaempferol-3-O-glucorhamnoside*	Flavonoids	Flavonols	C27H30O15	595.17	287.06	594.159	[M+H]+	40437-72-7
(S)-Coclaurine*	Alkaloids	Isoquinoline alkaloids	C17H19NO3	286.14	107.05	285.137	[M+H]+	486-39-5
L-Proline*	Amino acids and derivatives	Amino acids and derivatives	C5H9NO2	116.07	70.07	115.063	[M+H]+	147-85-3
Aurantiamide acetate	Alkaloids	Alkaloids	C27H28N2O4	445.21	224.11	444.205	[M+H]+	56121-42-7
Aurantiamide	Alkaloids	Alkaloids	C25H26N2O3	403.2	117.07	402.194	[M+H]+	58115-31-4
Benzylamine	Alkaloids	Alkaloids	C7H9N	108.08	91.06	107.073	[M+H]+	100-46-9
Isookanin*	Flavonoids	Flavanones	C15H12O6	289.07	163.04	288.063	[M+H]+	1036-49-3
Carlinoside	Flavonoids	Flavones	C26H28O15	581.15	545.13	580.143	[M+H]+	59952-97-5
p-Coumaroyl quinic acid	Phenolic acids	Phenolic acids	C16H18O8	339.11	147.05	338.1	[M+H]+	1899-30-5
Dehydrodiconiferyl alcohol 4-O-beta-D-glucopyranoside	Lignans and Coumarins	Lignans	C26H32O11	538.23	311.13	520.194	[M+NH4]+	107870-88-2
Matairesinoside	Lignans and Coumarins	Lignans	C26H32O11	521.2	341.14	520.194	[M+H]+	23202-85-9
Apigenin 7,4'-diglucoside	Flavonoids	Flavones	C27H30O15	595.16	271.06	594.159	[M+H]+	31737-50-5
Clitorin	Flavonoids	Flavones	C33H40O19	741.22	287.06	740.216	[M+H]+	55804-74-5
16-Hydroxytrametenolic acid	Terpenoids	Triterpene	C30H48O4	473.36	437.34	472.355	[M+H]+	176390-68-4
Kaempferol-3-O-(6''-Rhamnosyl-2''-Glucosyl)Glucoside (Camelliaside A)*	Flavonoids	Flavonols	C33H40O20	757.22	287.06	756.211	[M+H]+	135095-52-2
Isorhamnetin-7-O-glucoside (Brassicin)	Flavonoids	Flavonols	C22H22O12	479.12	317.07	478.111	[M+H]+	6743-96-0
Inokosterone*	Steroids	Steroid	C27H44O7	481.32	445.3	480.309	[M+H]+	19595-18-7
Apigenin-6,8-di-C-arabinoside	Flavonoids	Flavones	C25H26O13	535.15	499.13	534.137	[M+H]+	73140-47-3
Robinetin	Flavonoids	Flavonols	C15H10O7	303.05	137.02	302.043	[M+H]+	490-31-3
N-Caffeoylputrescine	Alkaloids	Phenolamine	C13H18N2O3	251.14	163.05	250.132	[M+H]+	29554-26-5
Matairesinol*	Lignans and Coumarins	Lignans	C20H22O6	359.15	137.06	358.142	[M+H]+	580-72-3
Isoastragaloside I	Terpenoids	Triterpene Saponin	C45H72O16	869.49	437.34	868.482	[M+H]+	84676-88-0
Isoformononetin	Flavonoids	Isoflavones	C16H12O4	269.08	237.05	268.074	[M+H]+	486-63-5
Yuanhuanin*	Flavonoids	Flavones	C22H22O11	463.12	301.08	462.116	[M+H]+	83133-14-6
Quercetin-3,7-Di-O-glucoside*	Flavonoids	Flavonols	C27H30O17	627.15	303.05	626.148	[M+H]+	6892-74-6
N-Feruloyl-3-methoxytyramine*	Alkaloids	Phenolamine	C19H21NO5	344.15	177.06	343.142	[M+H]+	78510-19-7
Gancaonin N*	Flavonoids	Isoflavones	C21H20O6	369.13	313.08	368.126	[M+H]+	129145-52-4
Diosmetin-7-O-glucoside*	Flavonoids	Flavones	C22H22O11	463.12	301.07	462.116	[M+H]+	20126-59-4
Neoeriocitrin*	Flavonoids	Flavanones	C27H32O15	597.18	289.07	596.174	[M+H]+	13241-32-2
Jasmone	Others	Ketone compounds	C11H16O	165.13	123.08	164.12	[M+H]+	488-10-8
Dalbergin	Lignans and Coumarins	Coumarins	C16H12O4	269.08	254.06	268.074	[M+H]+	482-83-7
Isocurcumenol	Terpenoids	Sesquiterpenoids	C15H22O2	235.17	105.07	234.162	[M+H]+	24063-71-6
5-Hydroxy-7-(4'-hydroxy-3'-methoxyphenyl)-1-phenyl-3-heptanone (DHPA)*	Others	Others	C20H24O4	329.17	131.05	328.168	[M+H]+	79559-61-8
Deoxyandrographolide	Terpenoids	Ditepenoids	C20H30O4	335.22	287.2	334.214	[M+H]+	79233-15-1
Pseudoginsenoside RT1	Terpenoids	Triterpene Saponin	C47H74O18	944.52	439.36	926.487	[M+NH4]+	98474-74-9
Odoriflavene*	Flavonoids	Flavones	C17H16O5	301.11	135.04	300.1	[M+H]+	101153-41-7
Apigenin-6-C-arabinoside-8-C-xyloside*	Flavonoids	Flavones	C25H26O13	535.14	481.11	534.137	[M+H]+	677021-30-6
3-Methoxyanthranilate	Phenolic acids	Phenolic acids	C8H9NO3	168.06	94.06	167.058	[M+H]+	3177-80-8
Phloroglucinol	Others	Others	C6H6O3	127.04	81.03	126.032	[M+H]+	108-73-6
pandalizine-A	Alkaloids	Alkaloids	C9H11NO	150.09	150.09	149.084	[M+H]+	1814904-37-4
5-Hydroxyconiferyl alcohol	Others	Others	C10H12O4	197.08	151.04	196.074	[M+H]+	1782-47-4
Buchananine	Alkaloids	Alkaloids	C12H15NO7	286.09	124.04	285.085	[M+H]+	-
1,4-dimethyl-8-(prop-1-en-2-yl)-1H,2H,3H,5H,6H,7H,8H,9H,9aH-cyclopenta[8]annulen-5-one	Terpenoids	Sesquiterpenoids	C16H24O	233.19	159.12	232.183	[M+H]+	-
(E)-12,13-dihydroxyoctadec-2-enoic acid	Lipids	Free fatty acids	C18H34O4	315.25	81.07	314.246	[M+H]+	-
8-Prenylkaempferol-3-(2''-rhamnosyl)glucoside*	Flavonoids	Flavonols	C32H38O15	663.23	355.13	662.221	[M+H]+	-
(2S,4R)-1,4-dimethylpyrrolidine-2-carboxylic acid*	Alkaloids	Alkaloids	C7H13NO2	144.1	98.1	143.095	[M+H]+	-
Pro Ala Leu	Amino acids and derivatives	Amino acids and derivatives	C14H25N3O4	300.19	70.07	299.185	[M+H]+	-
2-methyl-3-[3,4,5-trihydroxy-6-[(3,4,5-trihydroxyoxan-2-yl)oxymethyl]oxan-2-yl]oxypyran-4-one	Others	Others	C17H24O12	421.14	289.09	420.127	[M+H]+	-
Chiirirhamnin	Flavonoids	Flavonols	C27H30O15	595.17	457.11	594.159	[M+H]+	195450-50-1
(4R)-4-methyl-L-proline	Amino acids and derivatives	Amino acids and derivatives	C6H11NO2	130.09	56.05	129.079	[M+H]+	23009-50-9
Mollupentin 2''-O-rhamnoside*	Flavonoids	Flavones	C26H28O13	549.16	403.11	548.153	[M+H]+	-
[(4S,5R,9S,10R,13S,14R)-5-methyl-5-pentacyclo[11.2.1.01,10.04,9.012,14]hexadecanyl]methanol	Terpenoids	Sesquiterpenoids	C18H28O	261.22	203.18	260.214	[M+H]+	-
Sagittasine A	Flavonoids	Flavonols	C39H50O20	839.3	547.18	838.289	[M+H]+	957678-53-4
Leu Ser Ile*	Amino acids and derivatives	Amino acids and derivatives	C15H29N3O5	332.22	173.13	331.211	[M+H]+	-
(4R)-3-[(1E,3E,7R)-7-hydroxy-3-methylocta-1,3-dien-1-yl]-4-(hydroxymethyl)-2,4-dimethylcyclohex-2-en-1-one	Others	Others	C18H28O3	293.21	119.09	292.204	[M+H]+	-
4-ethenyl-8a-methyl-6-prop-1-en-2-yl-2,3,5,6,7,8-hexahydro-1H-naphthalen-2-ol	Terpenoids	Sesquiterpenoids	C16H24O	233.19	159.12	232.183	[M+H]+	-
3-[3,4-dihydroxy-5-(2-hydroxyethyl)-2-(hydroxymethyl)phenyl]-2-[3-(3,4-dihydroxyphenyl)prop-2-enoyloxy]propanoic acid	Phenolic acids	Phenolic acids	C21H22O10	435.13	163.04	434.121	[M+H]+	-
Tyrosylvaline	Amino acids and derivatives	Amino acids and derivatives	C14H20N2O4	281.15	136.08	280.142	[M+H]+	17355-09-8
6-methyl-7-(3-oxobutyl)cyclohept-2-en-1-one	Terpenoids	Sesquiterpenoids	C12H18O2	195.14	81.07	194.131	[M+H]+	-
7-[4,5-dihydroxy-6-(hydroxymethyl)-3-(3,4,5-trihydroxy-6-methyloxan-2-yl)oxyoxan-2-yl]oxychromen-2-one	Lignans and Coumarins	Coumarins	C21H26O12	471.15	163.04	470.142	[M+H]+	-
(1S)-4-[(E,3R)-3-hydroxybut-1-enyl]-3-(hydroxymethyl)-5,5-dimethylcyclohex-3-en-1-ol	Terpenoids	Sesquiterpenoids	C13H22O3	227.16	149.1	226.157	[M+H]+	-
Val-Tyr	Amino acids and derivatives	Amino acids and derivatives	C14H20N2O4	281.15	72.08	280.142	[M+H]+	-
5-hydroxycyclohex-2-ene-1,4-dione	Others	Others	C6H6O3	127.04	81.03	126.032	[M+H]+	-
7,4-Di-O-methylapigenin 5-O-glucoside	Flavonoids	Flavones	C23H24O10	461.14	341.1	460.137	[M+H]+	197018-71-6
2-propyl-1,3,2-dioxazolidine	Alkaloids	Alkaloids	C5H11NO2	118.09	59.07	117.079	[M+H]+	-
Jasminodiol	Terpenoids	Monoterpenoids	C10H16O3	185.12	121.1	184.11	[M+H]+	-
Kwakhurin*	Flavonoids	Isoflavones	C21H20O6	369.14	313.07	368.126	[M+H]+	-
Dictamnol	Terpenoids	Monoterpenoids	C12H18O	179.14	119.09	178.136	[M+H]+	151201-77-3
Topazolin hydrate	Flavonoids	Flavonols	C21H22O7	387.14	313.07	386.137	[M+H]+	-
Pyroglutamyl-Isoleucine*	Amino acids and derivatives	Amino acids and derivatives	C11H18N2O4	243.13	86.1	242.127	[M+H]+	-
Deterrol	Terpenoids	Sesquiterpenoids	C15H16O	213.13	183.08	212.12	[M+H]+	113393-59-2
Atropaldehyde	Others	Aldehyde compounds	C9H8O	133.07	105.07	132.058	[M+H]+	4432-63-7
Leucyl-Isoleucine	Amino acids and derivatives	Amino acids and derivatives	C12H24N2O3	245.19	86.1	244.179	[M+H]+	-
8-(1,1-Dimethyl-2-propenyl)kaempferol*	Flavonoids	Flavonols	C20H18O6	355.12	299.06	354.11	[M+H]+	-
4-(1,2,4a,5-tetramethyl-2,3,4,7,8,8a-hexahydronaphthalen-1-yl)butan-2-one	Terpenoids	Sesquiterpenoids	C18H30O	263.24	95.09	262.23	[M+H]+	-
Leucylalanine	Amino acids and derivatives	Amino acids and derivatives	C9H18N2O3	203.14	86.1	202.132	[M+H]+	67368-02-9
3-[6-(hydroxymethyl)-2-methyl-1,2,4a,5,6,7,8,8a-octahydronaphthalen-1-yl]propanoic acid	Terpenoids	Sesquiterpenoids	C15H24O3	253.18	133.1	252.173	[M+H]+	-
Leu-Thr*	Amino acids and derivatives	Amino acids and derivatives	C10H20N2O4	233.15	86.1	232.142	[M+H]+	-
Phe-arg	Amino acids and derivatives	Amino acids and derivatives	C15H23N5O3	322.19	175.12	321.18	[M+H]+	1238-09-1
Hermannioside B	Flavonoids	Flavonols	C32H38O18	711.21	433.12	710.206	[M+H]+	-
Quercetin-3-O-(3''-p-coumaroyl)rutinoside	Flavonoids	Flavonols	C36H36O18	757.2	303.05	756.19	[M+H]+	-
4-(3-Hydroxybut-1-en-1-yl)-3,5,5-trimethylcyclohex-2-en-1-ol	Terpenoids	Sesquiterpenoids	C13H22O2	211.17	109.1	210.162	[M+H]+	-
Phe-Asn	Amino acids and derivatives	Amino acids and derivatives	C13H17N3O4	280.13	120.08	279.122	[M+H]+	-
methyl piperidine-2-carboxylate*	Alkaloids	Alkaloids	C7H13NO2	144.1	98.1	143.095	[M+H]+	41994-45-0
ethyl 4-phenylbutanoate*	Others	Others	C12H16O2	193.12	91.05	192.115	[M+H]+	10031-93-3
Soyasaponine I*	Terpenoids	Triterpene Saponin	C48H78O18	943.53	441.37	942.519	[M+H]+	-
1,6-dimethyl-4-prop-1-en-2-yl-4a,7,8,8a-tetrahydro-1H-naphthalen-2-one	Terpenoids	Sesquiterpenoids	C15H20O	217.16	95.09	216.151	[M+H]+	-
Threoninyl-Isoleucine*	Amino acids and derivatives	Amino acids and derivatives	C10H20N2O4	233.15	86.1	232.142	[M+H]+	-
Anhydroicaritin 3,7-diglucoside	Flavonoids	Flavonols	C33H40O16	693.24	369.13	692.232	[M+H]+	-
6-(2-hydroxyphenyl)hexanoic acid	Lipids	Free fatty acids	C12H16O3	209.12	149.06	208.11	[M+H]+	100257-13-4
Marmelolactone B	Terpenoids	Monoterpenoids	C10H14O2	167.11	121.1	166.099	[M+H]+	-
2,2,6,8-tetramethyltetracyclo[6.2.1.01,6.07,9]undecan-3-ol	Terpenoids	Sesquiterpenoids	C15H24O	221.19	109.1	220.183	[M+H]+	-
Genistein 7-gentiobioside	Flavonoids	Isoflavones	C27H30O15	595.17	271.06	594.159	[M+H]+	-
3',4',5,5',6,7-hexahydroxyflavone 6-glucoside	Flavonoids	Flavones	C21H20O13	481.1	85.03	480.09	[M+H]+	-
α-kamlolenic acid	Lipids	Free fatty acids	C18H30O3	295.23	67.05	294.219	[M+H]+	-
Norartocarpetin-2'-O-(3'''-O-rhamnosyl)rutinoside	Flavonoids	Flavones	C33H40O19	741.22	287.06	740.216	[M+H]+	-
dictamtrinor-guaianol D	Others	Others	C13H22O2	211.17	109.1	210.162	[M+H]+	-
3,3,8,8-tetramethyltricyclo[5.1.0.02,4]oct-5-ene-5-propanoic acid	Others	Others	C15H24O2	237.19	81.07	236.178	[M+H]+	-
5-(alpha-d-glucosyloxy-methyl)furfural*	Others	Others	C12H16O8	289.09	127.04	288.084	[M+H]+	-
4-O-caffeoyl-5-O-(3-hydroxy,3-methyl)glutaroylquinic acid	Phenolic acids	Phenolic acids	C22H26O13	499.14	163.04	498.137	[M+H]+	-
5,7-dihydroxy-1(3H)-isobenzofuran-one-O-glucoside	Others	Others	C14H16O8	313.09	151.04	312.084	[M+H]+	-
selina-3,11-diene-6-α-ol	Terpenoids	Sesquiterpenoids	C15H24O	221.19	119.09	220.183	[M+H]+	-
8-(3,3-dimethylallyl)-4',5, 7-trihydroxyflavonol 7-[O-β-d-glucopyranosyl-(1->2)-β-D-glucopyranoside]	Flavonoids	Flavonols	C32H38O16	679.23	355.12	678.216	[M+H]+	-
(1R,3R,4S,5R)-3-(((2R,3R,4S,5R,6R)-4-(((E)-3-(3,4-dihydroxyphenyl)acryloyl)oxy)-3,5-dihydroxy-6-(hydroxymethyl)tetrahydro-2H-pyran-2-yl)oxy)-1,4,5-trihydroxycyclohexane-1-carboxylic acid	Phenolic acids	Phenolic acids	C22H28O14	517.16	163.04	516.148	[M+H]+	-
isoscutellarein 8-O-rhamnoside*	Flavonoids	Flavones	C21H20O10	433.12	287.06	432.106	[M+H]+	-
11-Hydroxyjasmonic acid	Terpenoids	Sesquiterpenoids	C12H18O4	227.13	149.1	226.12	[M+H]+	140447-14-9
7-Hydroxy-5,6-dimethoxyflavone 7-glucoside	Flavonoids	Flavones	C23H24O10	461.14	299.09	460.137	[M+H]+	-
6-Hydroxyluteolin 7,3'-dimethyl ether 6-glucoside*	Flavonoids	Flavones	C23H24O12	493.14	331.08	492.127	[M+H]+	-
Kaempferol 4'-rhamnoside	Flavonoids	Flavonols	C21H20O10	433.11	287.06	432.106	[M+H]+	-
Kaempferol 3-rhamnosyl-(1->4)-rhamnoside-7-rhamnoside	Flavonoids	Flavonols	C33H40O18	725.23	433.11	724.221	[M+H]+	129369-23-9
Isokaempferide 7-glucoside*	Flavonoids	Flavonols	C22H22O11	463.12	301.08	462.116	[M+H]+	13454-27-8
Kaempferol 5-methyl ether 3-galactoside-4'-glucoside	Flavonoids	Flavonols	C28H32O16	625.18	301.07	624.169	[M+H]+	-
6-Hydroxykaempferol 3-glucoside*	Flavonoids	Flavones	C21H20O12	465.1	303.05	464.096	[M+H]+	-
Rhodionin:Herbacetin 7-O-alpha-L-rhamnopyranoside:Herbacetin 7-rhamnoside*	Flavonoids	Flavonols	C21H20O11	449.11	303.05	448.101	[M+H]+	85571-15-9
Triphenylsilyl dimethylarsinoate*	Flavonoids	Flavonols	C33H40O21	773.22	465.1	772.206	[M+H]+	128988-57-8
5-hydroxy-2-(4-hydroxy-3-(((2S,3S,4S,5S,6S)-3,4,5-trihydroxy-6-(hydroxymethyl)tetrahydro-2H-pyran-2-yl)oxy)phenyl)-3-(((2S,3R,4S,5S,6S)-3,4,5-trihydroxy-6-((((2R,3R,4S,5R,6S)-3,4,5-trihydroxy-6-methyltetrahydro-2H-pyran-2-yl)oxy)methyl)tetrahydro-2H-pyran-2-yl)oxy)-7-(((2S,3R,4S,5S,6R)-3,4,5-trihydroxy-6-(hydroxymethyl)tetrahydro-2H-pyran-2-yl)oxy)-4H-chromen-4-one	Flavonoids	Flavonols	C39H50O26	935.27	627.16	934.259	[M+H]+	-
Rhamnocitrin 3-(6''-acetylglucoside)	Flavonoids	Flavonols	C24H24O12	505.13	301.07	504.127	[M+H]+	123442-25-1
Tsugafolin	Flavonoids	Flavanones	C17H16O5	301.11	167.04	300.1	[M+H]+	66568-97-6
(-)-5,5-Dimethyl-4-methylene-2-cyclohexene-1-carboxylic acid	Terpenoids	Terpene	C10H14O2	167.11	105.07	166.099	[M+H]+	618-55-3
5,8a-dimethyl-3-propan-2-ylidene-1,2,4,4a,7,8-hexahydronaphthalen-2-ol*	Terpenoids	Sesquiterpenoids	C15H24O	221.19	147.12	220.183	[M+H]+	-
6-Hydroxyluteolin 6-rhamnoside*	Flavonoids	Flavones	C21H20O11	449.11	303.05	448.101	[M+H]+	-
Kaempferol 3-rhamnoside-(1->2)-rhamnoside*	Flavonoids	Flavonols	C27H30O14	579.17	287.06	578.164	[M+H]+	-
8-C-Glucosylquercetin 2''-O-rhamnoside	Others	Others	C27H30O16	611.16	465.1	610.153	[M+H]+	182062-20-0
6-O-Methylscorzocreticoside I	Others	Others	C23H26O10	463.16	301.11	462.153	[M+H]+	-
Isogymnomitrol	Others	Others	C15H24O	221.19	147.12	220.183	[M+H]+	55659-32-0
Vitexin 4''-O-rhamnoside	Flavonoids	Flavones	C27H30O14	579.17	433.12	578.164	[M+H]+	-
(4R,5R,7S)-eremophil-9-ene-4,11-diol*	Terpenoids	Sesquiterpenoids	C15H26O2	239.2	135.12	238.193	[M+H]+	-
Dextropimaric acid	Terpenoids	Ditepenoids	C18H28O2	277.22	93.07	276.209	[M+H]+	-
7-[3,4-Dihydroxy-6-methyl-5-(3,4,5-trihydroxyoxan-2-yl)oxyoxan-2-yl]oxy-2-(3,4-dihydroxyphenyl)-5-hydroxychromen-4-one	Flavonoids	Flavones	C26H28O14	565.16	287.05	564.148	[M+H]+	-
4-(but-3-en-1-yl)phenol*	Others	Others	C10H12O	149.1	91.05	148.089	[M+H]+	-
5-methyl-2-[3,4,5-trihydroxy-6-(hydroxymethyl)oxan-2-yl]oxychromen-4-one	Others	Chromone	C16H18O8	339.11	177.06	338.1	[M+H]+	-
o-Hydroxyphenylpyruvic acid	Organic acids	Organic acids	C9H8O4	181.05	107.05	180.042	[M+H]+	-
4-[3-(2,3-dihydroxyphenyl)prop-2-enoyloxy]-1,3,5-trihydroxycyclohexane-1-carboxylic acid	Phenolic acids	Phenolic acids	C16H18O9	355.1	163.04	354.095	[M+H]+	-
5,7-dihydroxy-3-[3-hydroxy-4-methoxy-5-(3-methylbut-2-enyl)phenyl]chromen-4-one*	Flavonoids	Isoflavones	C21H20O6	369.13	313.07	368.126	[M+H]+	-
2-(2,5-dimethoxyphenyl)-7,8-dimethoxy-5-{[3,4,5-trihydroxy-6-(hydroxymethyl)oxan-2-yl]oxy}chromen-4-one*	Flavonoids	Flavones	C25H28O12	521.16	359.11	520.158	[M+H]+	-
5,7-Dihydroxy-2-[4-hydroxy-2-[3,4,5-trihydroxy-6-[[3,4,5-trihydroxy-6-(hydroxymethyl)oxan-2-yl]oxymethyl]oxan-2-yl]oxyphenyl]chromen-4-one*	Flavonoids	Flavones	C27H30O16	611.16	287.06	610.153	[M+H]+	-
3-[(5-{[3,4-dihydroxy-6-(hydroxymethyl)-5-[(3,4,5-trihydroxy-6-methyloxan-2-yl)oxy]oxan-2-yl]oxy}-3,4-dihydroxy-6-(hydroxymethyl)oxan-2-yl)oxy]-2-(3,4-dihydroxyphenyl)-5-hydroxy-7-{[3,4,5-trihydroxy-6-(hydroxymethyl)oxan-2-yl]oxy}-4H-chromen-4-one	Flavonoids	Flavonols	C39H50O26	935.27	465.1	934.259	[M+H]+	-
{[5-(6-amino-7H-purin-7-yl)-3,4-dihydroxyoxolan-2-yl]methoxy}phosphonic acid*	Nucleotides and derivatives	Nucleotides and derivatives	C10H14N5O7P	348.07	136.06	347.063	[M+H]+	-
5,7,4'-trihydroxy8,3'-diprenylflavone*	Flavonoids	Flavones	C25H26O5	407.19	351.12	406.178	[M+H]+	955135-37-2
3-[(2,5-dihydroxy-6-methyl-3-{[3,4,5-trihydroxy-6-(hydroxymethyl)oxan-2-yl]oxy}oxan-4-yl)oxy]-5-hydroxy-2-(4-methoxyphenyl)-8-(3-methylbut-2-en-1-yl)-7-{[3,4,5-trihydroxy-6-(hydroxymethyl)oxan-2-yl]oxy}-4H-chromen-4-one*	Flavonoids	Flavonols	C39H50O20	839.3	531.19	838.289	[M+H]+	-
4-(9-Hydroxy-3,7-dimethylnona-1,3,7-trienyl)-3,5,5-trimethylcyclohex-3-en-1-ol	Others	Others	C20H32O2	305.25	269.22	304.24	[M+H]+	-
quercetin-3-O-hexosyl(1-2)deoxyhexosyl-7-O-hexoside*	Flavonoids	Flavonols	C33H40O21	773.21	465.1	772.206	[M+H]+	-
alpha-Rhamnoisorobin 3-O-(3-O-acetyl-alpha-L-rhamnopyranoside)*	Flavonoids	Flavonols	C29H32O15	621.18	287.06	620.174	[M+H]+	201803-63-6
2-Nitrophenyl-beta-D-galactopyranoside	Alkaloids	Alkaloids	C12H15NO8	302.09	140.03	301.08	[M+H]+	-
calycosin 7-O-(6'-O-malonyl)glucoside	Flavonoids	Isoflavones	C25H24O13	533.13	285.08	532.122	[M+H]+	-
5-hydroxy-7-methyl-1-[4,5,6-trihydroxy-2-(hydroxymethyl)oxan-3-yl]oxy-1,4a,5,6,7,7a-hexahydrocyclopenta[c]pyran-4-carboxylic acid	Terpenoids	Monoterpenoids	C16H24O10	377.14	197.08	376.137	[M+H]+	-
7-methylidene-1-[3,4,5-trihydroxy-6-(hydroxymethyl)oxan-2-yl]oxy-4a,5,6,7a-tetrahydro-1H-cyclopenta[c]pyran-4-carboxylic acid*	Terpenoids	Monoterpenoids	C16H22O9	359.13	179.07	358.126	[M+H]+	-
3-(3,4-dihydroxyphenyl)-3-[3-(3,4-dihydroxyphenyl)prop-2-enoyloxy]propanoic acid	Phenolic acids	Phenolic acids	C18H16O8	361.09	163.04	360.084	[M+H]+	-
6,7-Dihydroxy-4'-methoxyisoflavone 7-O-(6'-O-malonyl)glucoside	Flavonoids	Isoflavones	C25H24O13	533.13	285.08	532.122	[M+H]+	-
3-[(2S,3R,4S,5R,6S)-3,4-dihydroxy-6-methyl-5-[(2S,3R,4R,5R,6S)-3,4,5-trihydroxy-6-methyloxan-2-yl]oxyoxan-2-yl]oxy-5-hydroxy-2-(4-methoxyphenyl)-8-(3-methylbut-2-enyl)-7-[(2S,3R,4S,5S,6R)-3,4,5-trihydroxy-6-(hydroxymethyl)oxan-2-yl]oxychromen-4-one*	Flavonoids	Flavonols	C39H50O19	823.3	531.18	822.295	[M+H]+	-
CHEBI:76094	Phenolic acids	Phenolic acids	C15H18O8	327.11	147.04	326.1	[M+H]+	-
(1S,5R,7S,8aS)-1-methyl-4-methylidene-7-prop-1-en-2-yl-2,5,6,7,8,8a-hexahydro-1H-azulen-5-ol*	Terpenoids	Sesquiterpenoids	C15H22O	219.17	119.09	218.167	[M+H]+	-
Xylarinorditerpene R	Terpenoids	Ditepenoids	C18H28O2	277.22	93.07	276.209	[M+H]+	-
Isoquercetrin*	Flavonoids	Flavonols	C21H20O12	465.1	303.05	464.096	[M+H]+	-
4-amino-2-methylbutanoic acid*	Alkaloids	Alkaloids	C5H11NO2	118.09	58.07	117.079	[M+H]+	-
2-amino-2-(1-methyl-1H-pyrazol-4-yl)acetic acid	Alkaloids	Alkaloids	C6H9N3O2	156.08	110.07	155.07	[M+H]+	195070-68-9
coumaroyl(-6)Glc(b1-6)b-Glc	Phenolic acids	Phenolic acids	C21H28O13	489.16	147.04	488.153	[M+H]+	-
(5S,6R)-5-methyl-6-(3-oxobutyl)cyclohept-2-en-1-one	Terpenoids	Sesquiterpenoids	C12H18O2	195.14	163.04	194.131	[M+H]+	-
8,4'-Dihydroxyflavone-5-glucoside	Flavonoids	Flavones	C21H20O10	433.11	271.06	432.106	[M+H]+	-
Rhinomilisin J*	Terpenoids	Sesquiterpenoids	C15H24O3	253.18	119.09	252.173	[M+H]+	-
5-hydroxy-3-(3-hydroxy-4-methoxyphenyl)-2,6-dimethoxy-7-{[(2S,3R,4S,5S,6R)-3,4,5-trihydroxy-6-(hydroxymethyl)oxan-2-yl]oxy}-4H-naphthalen-1-one*	Flavonoids	Flavonols	C25H28O12	521.16	359.12	520.158	[M+H]+	-
8-hydroxy-3,7-dimethyl-6-{[3,4,5-trihydroxy-6-(hydroxymethyl)oxan-2-yl]oxy}-1H-isochromen-1-one	Lignans and Coumarins	Coumarins	C17H20O9	369.12	207.06	368.111	[M+H]+	-
Apigenin 5-O-(3''-rhamnosyl)glucoside*	Flavonoids	Flavones	C27H30O14	579.17	271.06	578.164	[M+H]+	-
13-methoxy-3-{[3,4,5-trihydroxy-6-(hydroxymethyl)oxan-2-yl]oxy}-1,6-diazatetracyclo[7.6.1.0?,1?.01?,1?]hexadeca-3,5(16),6,8,10,12,14-heptaen-2-one	Alkaloids	Alkaloids	C21H20N2O8	429.13	267.08	428.122	[M+H]+	-
3-Pyrrolidine carboxylic acid*	Amino acids and derivatives	Amino acids and derivatives	C5H9NO2	116.07	70.07	115.063	[M+H]+	-
3-[(2S,3R,4S,5R,6R)-3,5-dihydroxy-6-(hydroxymethyl)-4-[[(2R,3S,4S,5R,6R)-3,4,5,6-tetrahydroxyoxan-2-yl]methoxy]oxan-2-yl]oxy-2-methylpyran-4-one*	Others	Others	C18H26O13	451.14	127.04	450.137	[M+H]+	-
7-hydroxy-4,6-dimethylocta-2,4-dienoic acid*	Terpenoids	Monoterpenoids	C10H16O3	185.12	121.1	184.11	[M+H]+	-
7-[(3,4-dihydroxy-6-methyl-5-{[3,4,5-trihydroxy-6-(hydroxymethyl)oxan-2-yl]oxy}oxan-2-yl)oxy]-2-(3,4-dihydroxyphenyl)-3,5-dihydroxy-4H-chromen-4-one*	Flavonoids	Flavonols	C27H30O16	611.16	303.05	610.153	[M+H]+	-
genkwanin-5-gentiobioside*	Flavonoids	Flavones	C27H30O16	611.16	303.05	610.153	[M+H]+	-
2-(3,4-dihydroxyphenyl)-3-[(2S,4R,5S,6R)-3,4-dihydroxy-5-[(2R,3R,4S,5S,6R)-3,4,5-trihydroxy-6-(hydroxymethyl)oxan-2-yl]oxy-6-[[(2R,3R,4R,5R,6S)-3,4,5-trihydroxy-6-methyloxan-2-yl]oxymethyl]oxan-2-yl]oxy-5,7-dihydroxychromen-4-one	Flavonoids	Flavonols	C33H40O21	773.21	303.05	772.206	[M+H]+	-
8-prenylquercetin 3-O-glucoside	Flavonoids	Flavonols	C26H28O12	533.17	371.11	532.158	[M+H]+	-
Apigenin 7-methyl ether 5-glucoside*	Flavonoids	Flavones	C22H22O10	447.13	285.08	446.121	[M+H]+	552-52-3
Luteolin 3'-methyl ether 5,4'-diglucoside	Flavonoids	Flavones	C28H32O16	625.18	301.08	624.169	[M+H]+	-
6-Hydroxyluteolin 7-rhamnoside*	Flavonoids	Flavones	C21H20O11	449.11	303.05	448.101	[M+H]+	-
kaempferol 5-O-beta-D-glucopyranoside*	Flavonoids	Flavonols	C21H20O11	449.11	287.06	448.101	[M+H]+	-
Kaempferol 3-(2G-rhamnosylgentiobioside)*	Flavonoids	Flavonols	C33H40O20	757.22	287.05	756.211	[M+H]+	55780-30-8
Herbacetin 3-glucoside*	Flavonoids	Flavonols	C21H20O12	465.1	303.05	464.096	[M+H]+	-
Kaempferol 3-rhamnosyl-(1->3)(4'''-p-coumarylrhamnosyl)(1->6)-glucoside	Flavonoids	Flavonols	C42H46O21	887.26	287.05	886.253	[M+H]+	-
Swertiajaponin 3'-O-glucoside	Flavonoids	Flavones	C28H32O16	625.18	463.12	624.169	[M+H]+	-
5,7,2'-Trihydroxyflavanone 7-glucoside	Flavonoids	Flavanones	C21H22O10	435.13	273.08	434.121	[M+H]+	27960-47-0
Kaempferol 3-rhamnosyl-(1->2)-glucosyl-(1->6)-galactoside	Flavonoids	Flavonols	C33H40O20	757.22	287.06	756.211	[M+H]+	-
Kaempferol 3-robinobioside-7-alpha-L-arabinofuranoside	Flavonoids	Flavonols	C32H38O19	727.21	419.1	726.201	[M+H]+	-
6-Hydroxykaempferol 3-rutinoside*	Flavonoids	Flavonols	C27H30O16	611.16	303.05	610.153	[M+H]+	-
8-Prenylkaempferol 4'-methyl ether 3-rhamnosyl-(1->6)-galactoside-7-galactoside	Flavonoids	Flavones	C39H50O20	839.3	369.13	838.289	[M+H]+	-
beta-Pinguisenediol	Terpenoids	Sesquiterpenoids	C15H24O2	237.18	107.09	236.178	[M+H]+	73020-88-9
Scutellarein 6-glucoside*	Flavonoids	Flavones	C21H20O11	449.11	287.06	448.101	[M+H]+	-
5-Hydroxy-2-methylchromone-7-O-rutinoside	Others	Chromone	C22H28O13	501.16	193.05	500.153	[M+H]+	-
6beta,7beta-Dihydroxykaurenoic acid	Terpenoids	Ditepenoids	C20H30O4	335.22	159.12	334.214	[M+H]+	26109-32-0
3-oxo-3-[[(2R,3S,4S,5R,6S)-3,4,5-trihydroxy-6-[5-hydroxy-3-(4-hydroxy-3-methoxyphenyl)-4-oxochromen-7-yl]oxyoxan-2-yl]methoxy]propanoic acid*	Flavonoids	Isoflavones	C25H24O14	549.12	301.08	548.117	[M+H]+	-
Riboflavin Glucoside	Others	Vitamin	C23H30N4O11	539.2	377.15	538.191	[M+H]+	-
H-Asp(Leu-OH)-OH	Amino acids and derivatives	Amino acids and derivatives	C10H18N2O5	247.13	86.1	246.122	[M+H]+	14650-26-1
3-{[3,4-dihydroxy-6-(hydroxymethyl)-5-[(3,4,5-trihydroxy-6-{[(3,4,5-trihydroxy-6-methyloxan-2-yl)oxy]methyl}oxan-2-yl)oxy]oxan-2-yl]oxy}-5,7-dihydroxy-2-(4-hydroxyphenyl)-4H-chromen-4-one*	Flavonoids	Flavonols	C33H40O20	757.22	449.11	756.211	[M+H]+	-
8-methyl-6-prenylquercetin*	Flavonoids	Flavonols	C21H20O7	385.13	329.06	384.121	[M+H]+	-
3-hydroxy-1-[3-methoxy-4-[(2S,3R,4S,5S,6R)-3,4,5-trihydroxy-6-(hydroxymethyl)oxan-2-yl]oxyphenyl]propan-1-one	Phenolic acids	Phenolic acids	C16H22O9	359.13	197.08	358.126	[M+H]+	-
3',4',5'-Trimethoxytricetin 7-[rhamnosyl-(1->6)-glucoside]	Flavonoids	Flavonols	C30H36O16	653.21	345.1	652.2	[M+H]+	-
2-[3,4-dihydroxy-5-(3-methylbut-2-enyl)phenyl]-5,7-dihydroxy-3-methylchromen-4-one*	Flavonoids	Flavones	C21H20O6	369.13	313.07	368.126	[M+H]+	-
3,5,6-trihydroxycyclohex-3-en-1-yl 3-(3,4-dihydroxyphenyl)prop-2-enoate	Phenolic acids	Phenolic acids	C15H16O7	309.1	163.04	308.09	[M+H]+	-
N-Acetylanthranilate*	Alkaloids	Alkaloids	C9H9NO3	180.07	134.06	179.058	[M+H]+	-
Gancaonin P-3'-methyl ether*	Flavonoids	Flavones	C21H20O7	385.13	329.07	384.121	[M+H]+	151776-21-5
3,8,8-trimethyl-1,4,4a,5,6,7,8,8a-octahydronaphthalene-2-carbaldehyde	Terpenoids	Sesquiterpenoids	C14H22O	207.17	123.08	206.167	[M+H]+	-
Ebenfuran III*	Flavonoids	Aurones	C21H20O6	369.13	313.07	368.126	[M+H]+	-
3-(2,4-dihydroxyphenyl)-1-(3,4,5-trihydroxyphenyl)prop-2-en-1-one	Flavonoids	Chalcones	C15H12O6	289.07	153.02	288.063	[M+H]+	-
Calycosin-7-O-(6''-Acetylglucoside)*	Flavonoids	Isoflavones	C24H24O11	489.14	285.08	488.132	[M+H]+	-
5,7-dihydroxy-2-(4-hydroxyphenyl)-8-(3-methylbut-2-en-1-yl)-3-{[3,4,5-trihydroxy-6-(hydroxymethyl)oxan-2-yl]oxy}-4H-chromen-4-one	Flavonoids	Flavonols	C26H28O11	517.17	355.12	516.163	[M+H]+	-
8-[(3,3-dimethyloxiran-2-yl)methyl]-5,7-dihydroxy-2-(4-methoxyphenyl)-3-(3,4,5-trihydroxy-6-methyloxan-2-yl)oxychromen-4-one	Flavonoids	Flavonols	C27H30O11	531.19	385.13	530.179	[M+H]+	-
3-(P-Hydroxyphenyl)Pyruvate:4-Hydroxyphenylpyruvate:3-(4-Hydroxyphenyl)Pyruvic Acid:(P-Hydroxyphenyl)Pyruvic Acid:Testacid:4-Hydroxy Alpha-Oxobenzenepropanoic Acid:P-Hydroxyphenylpyruvate:3-(4-Hydroxyphenyl)-2-Oxopropanoic Acid:3-(4-Hydroxy-Phenyl)Pyruvic Acid:(4-Hydroxyphenyl)Pyruvic Acid:3-(4-Hydroxyphenyl)Pyruvate:3-(P-Hydroxyphenyl)-2-Oxopropanoic Acid:4-Hydroxyphenylpyruvic Acid:P-Hydroxyphe…	Phenolic acids	Phenolic acids	C9H8O4	181.05	107.05	180.042	[M+H]+	156-39-8
9-Formyl-15-hydroxyheptadeca-6,9,11,13-tetraenoic acid	Lipids	Free fatty acids	C18H26O4	307.19	111.04	306.183	[M+H]+	-
Leu-Met	Amino acids and derivatives	Amino acids and derivatives	C11H22N2O3S	263.14	86.1	262.135	[M+H]+	36077-39-1
5-(Aminomethyl)dihydrofuran-2(3H)-one	Alkaloids	Alkaloids	C5H9NO2	116.07	70.07	115.063	[M+H]+	-
(2S)-2-(2,5-dihydroxyphenyl)-5-hydroxy-6,8-dimethyl-7-{[(2S,3R,4S,5S,6R)-3,4,5-trihydroxy-6-(hydroxymethyl)oxan-2-yl]oxy}-2,3-dihydro-1-benzopyran-4-one	Flavonoids	Flavanones	C23H26O11	479.15	317.1	478.147	[M+H]+	-
Glucosylisomaltol*	Others	Alcohol compounds	C12H16O8	289.09	127.04	288.084	[M+H]+	-
[(2r,3s,4s,5r,6r)-3,4,5-trihydroxy-6-[2-(1-hydroxy-4-oxocyclohexyl)ethoxy]oxan-2-yl]methyl (2e)-3-(3,4-dihydroxyphenyl)prop-2-enoate	Phenolic acids	Phenolic acids	C23H30O11	483.18	163.04	482.179	[M+H]+	-
8,4'-Dihydroxydihydroflavone-5-glucoside	Flavonoids	Flavanones	C21H22O10	435.13	273.08	434.121	[M+H]+	-
6,6-dimethyl-5-methylidenebicyclo[2.2.1]heptan-2-ol*	Terpenoids	Monoterpenoids	C10H16O	153.13	107.09	152.12	[M+H]+	-
Ibotanolide B*	Phenolic acids	Phenolic acids	C23H26O11	479.16	163.04	478.147	[M+H]+	-
5-hydroxy-1-(4-hydroxy-3-methoxyphenyl)decan-2-one	Others	Others	C17H26O4	295.19	137.06	294.183	[M+H]+	-
2,3-dihydroxycinnamic acid	Phenolic acids	Phenolic acids	C9H8O4	181.05	117.03	180.042	[M+H]+	31082-90-3
5-(1-hydroxy-2-methylpropyl)-8a-methyl-4-methylidene-1,2,3,4a,5,6,7,8-octahydronaphthalen-1-ol*	Terpenoids	Sesquiterpenoids	C16H28O2	253.22	55.05	252.209	[M+H]+	-
3-ethyl-5-hydroxy-7-[3,4,5-trihydroxy-6-(hydroxymethyl)oxan-2-yl]oxychromen-4-one	Others	Chromone	C17H20O9	369.11	207.07	368.111	[M+H]+	-
5-hydroxy-8-methoxy-2-(2-methoxyphenyl)-7-{[(2s,3r,4s,5s,6r)-3,4,5-trihydroxy-6-(hydroxymethyl)oxan-2-yl]oxy}chromen-4-one*	Flavonoids	Flavonols	C23H24O11	477.14	315.09	476.132	[M+H]+	-
6-hydroxy-2-methyl-7-[3,4,5-trihydroxy-6-(hydroxymethyl)oxan-2-yl]oxychromen-4-one	Others	Chromone	C16H18O9	355.1	193.05	354.095	[M+H]+	-
3-[(2R,3S,4S,5S)-3,4-dihydroxy-5-[(2S,3R,4S,5S,6R)-3,4,5-trihydroxy-6-(hydroxymethyl)oxan-2-yl]oxyoxan-2-yl]oxy-5,7-dihydroxy-2-(4-hydroxyphenyl)chromen-4-one	Flavonoids	Flavonols	C26H28O15	581.15	287.06	580.143	[M+H]+	-
(2s)-5-hydroxy-2-(4-hydroxyphenyl)-8-{[(2s,3r,4s,5s,6r)-3,4,5-trihydroxy-6-(hydroxymethyl)oxan-2-yl]oxy}-2,3-dihydro-1-benzopyran-4-one	Flavonoids	Flavanones	C21H22O10	435.12	273.08	434.121	[M+H]+	-
Phosphatidylcholine lyso 18:3	Lipids	LPC	C26H48NO7P	518.32	184.08	517.317	[M+H]+	-
2-Oxo-4-phenylbutyric acid	Phenolic acids	Phenolic acids	C10H10O3	179.07	79.05	178.063	[M+H]+	-
Levofolinic acid*	Alkaloids	Alkaloids	C20H23N7O7	474.18	327.12	473.166	[M+H]+	-
(2S,3S)-3-hydroxy-2-(4-hydroxyphenyl)-5-methoxy-7-[(2R,3S,4R,5R,6S)-3,4,5-trihydroxy-6-(hydroxymethyl)oxan-2-yl]oxy-2,3-dihydrochromen-4-one	Flavonoids	Flavanonols	C22H24O11	465.14	303.09	464.132	[M+H]+	-
Kaempferol 3-xylosylglucoside*	Flavonoids	Flavonols	C26H28O15	581.15	287.06	580.143	[M+H]+	-
2,6,6-trimethyl-3-oxocyclohexa-1,4-diene-1-carboxylic acid	Terpenoids	Monoterpenoids	C10H12O3	181.09	91.05	180.079	[M+H]+	-
ent-Sandaracopimaradien-3beta-ol	Terpenoids	Ditepenoids	C20H32O	289.25	161.13	288.245	[M+H]+	-
2'-hydroxy-7,8-dimethoxyflavone-5-glucoside*	Flavonoids	Flavones	C23H24O11	477.14	315.09	476.132	[M+H]+	-
Leu-Ala-Tyr	Amino acids and derivatives	Amino acids and derivatives	C18H27N3O5	366.2	86.1	365.195	[M+H]+	-
{[5-(6-amino-9H-purin-9-yl)-3,4-dihydroxyoxolan-2-yl]methoxy}({[5-(2,4-dioxo-1,2,3,4-tetrahydropyrimidin-1-yl)-4-hydroxy-2-(hydroxymethyl)oxolan-3-yl]oxy})phosphinic acid	Alkaloids	Alkaloids	C19H24N7O12P	574.13	136.06	573.122	[M+H]+	-
3-[3,4-dihydroxy-5-(hydroxymethyl)oxolan-2-yl]-2-oxo-1H-imidazole-5-carbaldehyde	Nucleotides and derivatives	Nucleotides and derivatives	C9H12N2O6	245.08	113.04	244.07	[M+H]+	-
4'-Hydroxy-7-methoxyflavanone-6-O-glucoside	Flavonoids	Flavanones	C22H24O10	449.14	287.09	448.137	[M+H]+	-
Pyroglutamylleucine*	Amino acids and derivatives	Amino acids and derivatives	C11H18N2O4	243.13	86.1	242.127	[M+H]+	-
7-{[4,5-dihydroxy-6-(hydroxymethyl)-3-{[3,4,5-trihydroxy-6-(hydroxymethyl)oxan-2-yl]oxy}oxan-2-yl]oxy}-3-[(4,5-dihydroxy-6-methyl-3-{[3,4,5-trihydroxy-6-(hydroxymethyl)oxan-2-yl]oxy}oxan-2-yl)oxy]-5-hydroxy-2-(4-hydroxyphenyl)-4H-chromen-4-one*	Flavonoids	Flavonols	C39H50O25	919.27	287.06	918.264	[M+H]+	-
beta-alanyl-l-leucine	Amino acids and derivatives	Amino acids and derivatives	C9H18N2O3	203.14	86.1	202.132	[M+H]+	17136-25-3
10-hydroxydodec-8-en-11-ynoic acid	Lipids	Free fatty acids	C12H18O3	211.13	81.07	210.126	[M+H]+	-
Sibiricose A2	Phenolic acids	Phenolic acids	C24H34O15	563.2	221.08	562.19	[M+H]+	-
3-Hydroxy-1,2-dimethoxyxanthone-glucoside	Others	Xanthone	C21H22O10	435.13	273.08	434.121	[M+H]+	-
Magnograndiolide	Terpenoids	Sesquiterpenoids	C15H22O4	267.16	145.1	266.152	[M+H]+	92618-98-9
Glomeratose A	Phenolic acids	Phenolic acids	C24H34O15	563.2	221.08	562.19	[M+H]+	202471-84-9
Ponasterone C*	Steroids	Steroid	C27H44O8	497.31	443.27	496.304	[M+H]+	26191-89-9
Pittogoside B*	Lignans and Coumarins	Lignans	C26H32O11	521.2	131.05	520.194	[M+H]+	-
15,16-Bisnor-13-oxo-8(17),11-labdadien-19-ol	Terpenoids	Sesquiterpenoids	C18H28O2	277.22	235.18	276.209	[M+H]+	-
15-Hydroxysessilifol F	Terpenoids	Sesquiterpenoids	C21H34O4	351.25	259.2	350.246	[M+H]+	-
8,11β-Dihydroxycadina-6,8,10-trien-12-oic acid-γ-lactone	Terpenoids	Sesquiterpenoids	C16H20O3	261.15	183.12	260.141	[M+H]+	-
Chloranthalactone A	Terpenoids	Sesquiterpenoids	C15H16O2	229.12	183.12	228.115	[M+H]+	66395-02-6
Isoalantolactone	Terpenoids	Sesquiterpenoids	C15H20O2	233.15	159.12	232.146	[M+H]+	470-17-7
Liangshanin A	Terpenoids	Ditepenoids	C20H26O4	331.19	285.18	330.183	[M+H]+	122717-54-8
9-O-β-D-Glucoside of 3-hydroxy-7,8-didehydro-β-ionol	Terpenoids	Sesquiterpenoids	C19H30O7	371.21	209.15	370.199	[M+H]+	-
Procurcumenol	Terpenoids	Sesquiterpenoids	C15H22O2	235.17	133.1	234.162	[M+H]+	21698-40-8
Anhydro-β-rotunol*	Terpenoids	Sesquiterpenoids	C15H24O	221.19	147.12	220.183	[M+H]+	-
Blumenol C	Terpenoids	Monoterpenoids	C13H22O2	211.17	109.1	210.162	[M+H]+	36151-02-7
Zanthoxyloside*	Lignans and Coumarins	Coumarins	C21H26O13	487.14	193.05	486.137	[M+H]+	-
Turmerone*	Terpenoids	Sesquiterpenoids	C15H22O	219.17	159.12	218.167	[M+H]+	82508-15-4
ar-Turmerone*	Terpenoids	Sesquiterpenoids	C15H20O	217.16	161.1	216.151	[M+H]+	532-65-0
Kaempferol 3-rutinoside-7-sophoroside	Flavonoids	Flavonols	C39H50O25	919.27	287.06	918.264	[M+H]+	-
Quercetin 3-(2''-glucosylgalactoside) 7-glucoside	Flavonoids	Flavonols	C33H40O22	789.21	465.1	788.201	[M+H]+	-
3-Hydroxy-1-(3-hydroxy-4,5-dimethoxyphenyl)propan-1-one*	Others	Others	C11H14O5	227.09	181.05	226.084	[M+H]+	-
Luteolin 5-glucoside	Flavonoids	Flavones	C21H20O11	449.11	287.06	448.101	[M+H]+	20344-46-1
Glucoliquiritin*	Flavonoids	Flavanones	C27H32O14	581.18	257.08	580.179	[M+H]+	93446-18-5
2-(3,4-dihydroxyphenyl)-5,7-dihydroxy-3-[(2S,3S,4R,5S,6R)-2,3,5-trihydroxy-6-methyloxan-4-yl]oxychromen-4-one*	Flavonoids	Flavonols	C21H20O11	449.11	303.06	448.101	[M+H]+	-
3-(3,4-Dihydroxyphenyl)-1-(3,4,5-trihydroxyphenyl)prop-2-en-1-one	Flavonoids	Chalcones	C15H12O6	289.07	153.02	288.063	[M+H]+	-
1-hydroxy-7-(4-hydroxy-3-methoxyphenyl)-1-(4-hydroxyphenyl)heptane-3,5-dione	Others	Others	C20H22O6	359.15	137.06	358.142	[M+H]+	-
2-(hydroxymethyl)-6-[(3-methoxy-6a,11a-dihydro-6H-[1]benzofuro[3,2-c]chromen-9-yl)oxy]oxane-3,4,5-triol	Others	Others	C22H24O9	433.15	271.1	432.142	[M+H]+	-
4',5,8-Trihydroxyflavanone	Flavonoids	Flavanones	C15H12O5	273.08	153.02	272.068	[M+H]+	-
7-Hydroxy-3-[2,4,6-trihydroxy-3-(3-methylbut-2-enyl)phenyl]chromen-4-one*	Flavonoids	Isoflavones	C20H18O6	355.12	299.06	354.11	[M+H]+	-
5,7,4'-Trihydroxy-3'-methoxy-8-prenylisoflavone	Flavonoids	Isoflavones	C21H20O6	369.13	313.07	368.126	[M+H]+	-
8-[(2E)-3,7-Dimethyl-2,6-octadien-1-yl]-5,7-dihydroxy-2-(4-hydroxyphenyl)-4H-1-benzopyran-4-one*	Flavonoids	Flavones	C25H26O5	407.19	351.12	406.178	[M+H]+	134955-26-3
Flavenochromane C*	Flavonoids	Flavonols	C21H20O6	369.13	313.07	368.126	[M+H]+	-
H-Pro-Ile-OH	Amino acids and derivatives	Amino acids and derivatives	C11H20N2O3	229.15	70.07	228.147	[M+H]+	51926-51-3
Phosphatidylethanolamine lyso 18:2*	Lipids	Free fatty acids	C23H44NO7P	478.29	337.28	477.286	[M+H]+	-
(4aS,8aR)-5,5,8a-trimethyl-1,2,4,4a,6,7,8,9-octahydrocyclopenta[b]naphthalen-3-one	Others	Ketone compounds	C16H24O	233.19	159.12	232.183	[M+H]+	-
Neoabietal	Terpenoids	Ditepenoids	C20H30O	287.24	119.08	286.23	[M+H]+	19898-57-8
(2R,4R)-4-methylpyrrolidine-2-carboxylic acid	Alkaloids	Alkaloids	C6H11NO2	130.09	84.09	129.079	[M+H]+	31137-95-8
1-aminobenzocyclobutene	Alkaloids	Alkaloids	C8H9N	120.08	103.05	119.073	[M+H]+	61599-85-7
6-methyl-4-{[3,4,5-trihydroxy-6-(hydroxymethyl)oxan-2-yl]oxy}-2H-pyran-2-one*	Others	Lactones	C12H16O8	289.09	127.04	288.084	[M+H]+	-
2-methyl-3-[(3,4,5-trihydroxy-6-{[(3,4,5-trihydroxyoxan-2-yl)oxy]methyl}oxan-2-yl)oxy]-4H-pyran-4-one*	Others	Chromone	C17H24O12	421.13	127.04	420.127	[M+H]+	-
6-methoxy-7-{[3,4,5-trihydroxy-6-({[3,4,5-trihydroxy-6-(hydroxymethyl)oxan-2-yl]oxy}methyl)oxan-2-yl]oxy}-2H-chromen-2-one	Lignans and Coumarins	Coumarins	C22H28O14	517.15	193.05	516.148	[M+H]+	-
1-(2-(Glucopyranosyl)-phenyl)-ethanone	Others	Ketone compounds	C14H18O7	299.11	137.06	298.105	[M+H]+	-
2-[[2-amino-3-(4-hydroxyphenyl)propanoyl]amino]-3-methylpentanoic acid	Alkaloids	Phenolamine	C15H22N2O4	295.16	136.07	294.158	[M+H]+	-
2-Oxo-2H-indole-3-acetic acid	Alkaloids	Alkaloids	C10H7NO3	190.05	144.04	189.043	[M+H]+	-
Schumanniofioside B	Others	Chromone	C21H26O13	487.15	193.05	486.137	[M+H]+	128396-16-7
1,14-Sperminedihomovanillamide	Alkaloids	Phenolamine	C28H42N4O6	531.32	531.32	530.31	[M+H]+	-
3-Methyl-4-hydroxycinnamic acid	Phenolic acids	Phenolic acids	C10H10O3	179.07	133.06	178.063	[M+H]+	-
2-{[3,4,5-trihydroxy-6-(hydroxymethyl)oxan-2-yl]amino}benzoic acid	Alkaloids	Alkaloids	C13H17NO7	300.11	138.05	299.101	[M+H]+	-
2-{4,7',9',13'-tetramethyl-5'-oxaspiro[oxane-2,6'-pentacyclo[10.8.0.02,9.04,8.013,18]icosan]-19'-oloxy}-6-({[3,4,5-trihydroxy-6-(hydroxymethyl)oxan-2-yl]oxy}methyl)oxane-3,4,5-triol	Steroids	Steroidal saponins	C39H64O14	757.43	757.44	756.43	[M+H]+	-
alpha-Betulenol	Steroids	Steroid	C15H24O	221.19	107.08	220.183	[M+H]+	-
2-(hydroxymethyl)pyridin-3-ol	Alkaloids	Alkaloids	C6H7NO2	126.06	108.05	125.048	[M+H]+	-
1-β-D-Ribofuranosyl-2-oxo-4-imidazoline-4-carbaldehyde	Alkaloids	Alkaloids	C9H12N2O6	245.08	113.03	244.07	[M+H]+	-
(4aS,6R,8aR)-8a-methyl-4-methylidene-6-(prop-1-en-2-yl)-decahydronaphthalen-1-one*	Terpenoids	Sesquiterpenoids	C15H22O	219.17	119.08	218.167	[M+H]+	-
3-(beta-D-Glucopyranosyloxy)-4-methoxybenzoic acid	Phenolic acids	Phenolic acids	C14H18O9	348.13	169.05	330.095	[M+NH4]+	-
Aureusidin 4,6-diglucoside*	Flavonoids	Aurones	C27H30O16	611.16	287.06	610.153	[M+H]+	-
3'-p-Coumaroyl-sucrose	Phenolic acids	Phenolic acids	C21H28O13	506.19	147.05	488.153	[M+NH4]+	-
6-Feruloylglucose 2,3,4-trihydroxy-3-methylbutylglycoside	Phenolic acids	Phenolic acids	C21H30O12	492.21	177.05	474.174	[M+NH4]+	-
Naringin chalcone*	Flavonoids	Chalcones	C27H32O14	581.19	273.07	580.179	[M+H]+	-
4'-Methylacetophenone	Others	Ketone compounds	C9H10O	135.08	91.06	134.073	[M+H]+	122-00-9
Aureusidin 6-rhamnoside*	Flavonoids	Aurones	C21H20O10	433.11	287.06	432.106	[M+H]+	-
2-Amino-1-phenylethanol	Alkaloids	Alkaloids	C8H11NO	138.09	77.04	137.084	[M+H]+	-
5-(2-aminoethyl)-8-hydroxyquinolin-2(1H)-one	Alkaloids	Alkaloids	C11H12N2O2	205.1	146.06	204.09	[M+H]+	94592-62-8
12,13-Dehydrogeranylgeraniol	Terpenoids	Monoterpenoids	C18H30O	263.24	67.05	262.23	[M+H]+	352274-18-1
Menisdaurine	Alkaloids	Alkaloids	C14H19NO7	314.12	314.12	313.116	[M+H]+	67765-58-6
Chromene-2,5-dione	Lignans and Coumarins	Coumarins	C9H6O3	163.04	89.04	162.032	[M+H]+	-
(S)-4-Aminovaleric acid	Alkaloids	Alkaloids	C5H11NO2	118.09	55.05	117.079	[M+H]+	1558-59-4
5-hydroxymethylenefural*	Others	Others	C6H6O3	127.04	53.04	126.032	[M+H]+	-
2-methyl-3-[(3,4,5-trihydroxy-6-{[(3,4,5,6-tetrahydroxyoxan-2-yl)methoxy]methyl}oxan-2-yl)oxy]-4H-pyran-4-one*	Others	Ketone compounds	C18H26O13	451.15	127.04	450.137	[M+H]+	-
Zeanoside B*	Alkaloids	Alkaloids	C16H17NO9	368.1	206.05	367.09	[M+H]+	113202-67-8
furo[2,3-h]quinoline	Alkaloids	Quinoline alkaloids	C11H7NO	170.06	115.05	169.053	[M+H]+	-
(3Z,9Z)-7-{[3,4,5-trihydroxy-6-(hydroxymethyl)oxan-2-yl]oxy}-1-oxacyclododeca-3,9-dien-2-one	Others	Lactones	C17H26O8	359.17	197.12	358.163	[M+H]+	-
7-{[(2s,3r,4s,5s,6r)-6-({[(2s,3s,4r)-3,4-dihydroxy-4-(hydroxymethyl)oxolan-2-yl]methoxy}methyl)-3,4,5-trihydroxyoxan-2-yl]oxy}chromen-2-one	Lignans and Coumarins	Coumarins	C21H26O12	471.15	163.04	470.142	[M+H]+	-
7-{[(2s,3r,4s,5s,6r)-3-{[(2s,3r,4r)-3,4-dihydroxy-4-(hydroxymethyl)oxolan-2-yl]oxy}-4,5-dihydroxy-6-(hydroxymethyl)oxan-2-yl]oxy}-6-methoxychromen-2-one	Lignans and Coumarins	Coumarins	C21H26O13	487.14	193.05	486.137	[M+H]+	-
Tamarixetin 7-rutinoside*	Flavonoids	Flavonols	C28H32O16	625.18	317.07	624.169	[M+H]+	14265-53-3
11-{[(2s,3r,4s,5s,6r)-3,4,5-trihydroxy-6-(hydroxymethyl)oxan-2-yl]oxy}-2h-[1,3]dioxolo[4,5-b]xanthen-10-one	Others	Chromone	C20H18O10	419.09	257.04	418.09	[M+H]+	-
4'-O-beta-D-galactopyranosyl djalonensone	Lignans and Coumarins	Coumarins	C21H22O10	435.13	273.08	434.121	[M+H]+	-
5,8-Dihydroxyflavanone	Flavonoids	Flavanones	C15H12O4	257.08	153.02	256.074	[M+H]+	-
acorenone*	Terpenoids	Sesquiterpenoids	C15H24O	221.19	147.12	220.183	[M+H]+	5956-05-8
epishyobunone	Terpenoids	Sesquiterpenoids	C15H24O	221.19	119.09	220.183	[M+H]+	39020-72-9
shyobunone*	Terpenoids	Sesquiterpenoids	C15H24O	221.19	147.12	220.183	[M+H]+	21698-44-2
isoacolamone	Terpenoids	Sesquiterpenoids	C15H24O	221.19	147.12	220.183	[M+H]+	39012-15-2
Canavanine	Others	Others	C5H12N4O3	177.1	76.05	176.091	[M+H]+	543-38-4
5-Methylnicotinic acid	Alkaloids	Alkaloids	C7H7NO2	138.05	92.05	137.048	[M+H]+	-
2-amino-5-[(C-hydroxycarbonimidoyl)amino]pentanimidic acid	Alkaloids	Alkaloids	C6H14N4O2	175.12	70.07	174.112	[M+H]+	-
Volkenin	Alkaloids	Alkaloids	C12H17NO7	288.11	108.04	287.101	[M+H]+	-
4-Amino-6-hydroxypyrazolo[3,4-d]pyrimidine*	Nucleotides and derivatives	Nucleotides and derivatives	C5H5N5O	152.06	135.03	151.049	[M+H]+	-
2-(Hydroxymethyl)-3-pyridinol	Alkaloids	Alkaloids	C6H7NO2	126.06	53.04	125.048	[M+H]+	-
Verpacamide A	Alkaloids	Alkaloids	C11H19N5O2	254.16	195.11	253.154	[M+H]+	-
Methylthioadenosine sulfoxide	Nucleotides and derivatives	Nucleotides and derivatives	C11H15N5O4S	314.09	136.06	313.084	[M+H]+	3387-65-3
(7S)-bicyclo[4.2.0]octa-1,3,5-trien-7-amine	Alkaloids	Alkaloids	C8H9N	120.08	77.04	119.073	[M+H]+	-
3-{[(2S,3R,4S,5S,6R)-6-({[(2R,3R,4R)-3,4-dihydroxy-4-(hydroxymethyl)oxolan-2-yl]oxy}methyl)-3,4,5-trihydroxyoxan-2-yl]oxy}-2-methyl-4H-pyran-4-one*	Others	Others	C17H24O12	421.14	127.04	420.127	[M+H]+	-
Indole-4-Carboxaldehyde*	Alkaloids	Alkaloids	C9H7NO	146.06	118.09	145.053	[M+H]+	1074-86-8
(2R)-2-azaniumyl-3-(4-chlorophenyl)propanoate	Amino acids and derivatives	Amino acids and derivatives	C9H10ClNO2	200.05	154.04	199.04	[M+H]+	-
Herbacetin 8-gentiobioside*	Flavonoids	Flavonols	C27H30O17	627.15	303.05	626.148	[M+H]+	-
3,4,5,2',4',6'-Hexahydroxychalcone 2'-glucoside	Flavonoids	Chalcones	C21H22O12	467.12	137.02	466.111	[M+H]+	-
Prosopidione	Terpenoids	Monoterpenoids	C13H20O2	209.15	95.05	208.146	[M+H]+	-
Feruloylglycerol glucuronide	Phenolic acids	Phenolic acids	C19H24O12	445.13	177.06	444.127	[M+H]+	-
Butoxydiethylene glycol	Others	Others	C8H18O3	163.13	57.07	162.126	[M+H]+	112-34-5
methyl 2-hydroxy-3-phenylpropanoate	Organic acids	Organic acids	C10H12O3	181.08	77.04	180.079	[M+H]+	-
Dinortrixagone	Terpenoids	Sesquiterpenoids	C18H28O	261.22	121.1	260.214	[M+H]+	-
6-(alpha-D-glucosaminyl)-1D-myo-inositol	Others	Others	C12H23NO10	342.14	306.12	341.132	[M+H]+	-
N(1),N(8)-Bis-[3-(3,4-Dihydroxyphenyl)Propanoyl]Spermidine	Alkaloids	Alkaloids	C25H35N3O6	474.26	222.11	473.253	[M+H]+	132194-39-9
6-(6-aminohexanoylamino)hexanoate	Amino acids and derivatives	Amino acids and derivatives	C12H24N2O3	245.19	86.1	244.179	[M+H]+	-
5-Formylbenzofuran	Others	Others	C9H6O2	147.04	91.05	146.037	[M+H]+	10035-16-2
Quercetin 3-glucosyl-(1→2)-galactosyl-(1→2)-glucoside	Flavonoids	Flavonols	C33H40O22	789.21	465.1	788.201	[M+H]+	-
6,8-Di-C-glucopyranosylnaringenin	Flavonoids	Flavones	C27H32O15	597.18	459.13	596.174	[M+H]+	-
Ibufenac	Organic acids	Organic acids	C12H16O2	193.12	91.05	192.115	[M+H]+	-
LPC(18:1/0:0)	Lipids	LPC	C26H53NO7P+	522.35	184.08	522.356	[M]+	3542-29-8
Lespeflorin A4*	Flavonoids	Flavanones	C21H20O6	369.13	313.07	368.126	[M+H]+	-
3-(Dimethylamino)propyl benzoate	Alkaloids	Alkaloids	C12H17NO2	208.13	149.06	207.126	[M+H]+	-
5-Hydroxycoumarin	Lignans and Coumarins	Coumarins	C9H6O3	163.04	89.04	162.032	[M+H]+	6093-67-0
5-Hydroxy-8-methoxycalamenene	Terpenoids	Sesquiterpenoids	C16H24O2	249.18	193.12	248.178	[M+H]+	-
2,3-Dihydrobenzofuran*	Others	Others	C8H8O	121.06	77.04	120.058	[M+H]+	496-16-2
7-Hydroxy-tryptophan*	Amino acids and derivatives	Amino acids and derivatives	C11H12N2O3	221.09	130.06	220.085	[M+H]+	-
Loliolide beta-D-glucopyranoside*	Terpenoids	Sesquiterpenoids	C17H26O8	359.17	197.12	358.163	[M+H]+	-
(6R,9S)-3-Oxo-alpha-ionol glucoside*	Terpenoids	Sesquiterpenoids	C19H30O7	371.21	209.16	370.199	[M+H]+	-
1,4,4,7a-tetramethyl-2,4,5,7a-tetrahydro-1H-inden-2-one	Terpenoids	Sesquiterpenoids	C13H18O	191.14	133.1	190.136	[M+H]+	-
Kaempferol-3-O-rhamnosyl-(1→3)(4'''-p-coumarylrhamnosyl)(1→6)-glucoside	Flavonoids	Flavonols	C42H46O21	887.26	433.11	886.253	[M+H]+	-
Nevadensin 7-rutinoside	Flavonoids	Flavones	C30H36O16	653.21	345.1	652.2	[M+H]+	-
2-[(1S,5S)-4-oxo-5-[(2Z)-pent-2-en-1-yl]cyclopent-2-en-1-yl]acetic acid	Lipids	Free fatty acids	C12H16O3	209.12	79.05	208.11	[M+H]+	-
cedrusin	Lignans and Coumarins	Lignans	C19H22O6	347.15	167.07	346.142	[M+H]+	-
N-benzoyl-2-aminoethyl-β-D-glucopyranoside	Alkaloids	Alkaloids	C15H21NO7	328.13	310.12	327.132	[M+H]+	-
naphthisoxazol A*	Alkaloids	Alkaloids	C11H9NO2	188.07	118.06	187.063	[M+H]+	-
Quercetin-5-O-β-D-glucoside*	Flavonoids	Flavonols	C21H20O12	465.1	303.05	464.096	[M+H]+	-
Isovitexin-2''-O-xyloside	Flavonoids	Flavones	C26H28O14	565.15	433.11	564.148	[M+H]+	-
Procumbenoside K	Lignans and Coumarins	Lignans	C27H28O12	545.16	383.11	544.158	[M+H]+	2243471-11-4
11-o-Galloylbergenin	Lignans and Coumarins	Coumarins	C21H20O13	481.09	153.01	480.09	[M+H]+	82958-44-9
Coclaurine Glucoside*	Alkaloids	Isoquinoline alkaloids	C23H29NO8	448.2	286.14	447.189	[M+H]+	-
N-Fructosyl tyrosine	Amino acids and derivatives	Amino acids and derivatives	C15H21NO8	344.13	147.04	343.127	[M+H]+	-
Estrane-3,17-diol	Steroids	Steroid	C18H30O2	279.23	67.05	278.225	[M+H]+	517-01-1
(9R,13R)-10,11-dihydro-12-oxo-15-phytoenoic acid	Lipids	Free fatty acids	C18H30O3	295.23	151.11	294.219	[M+H]+	136845-14-2
2-(2-Ethynyl-2,4-cyclopentadien-1-ylidene)ethenol	Others	Alcohol compounds	C9H6O	131.05	103.05	130.042	[M+H]+	393561-91-6
4a-Methyl-4a,5,8,8a-tetrahydro-2(1H)-naphthalenone	Others	Ketone compounds	C11H14O	163.11	79.05	162.105	[M+H]+	17429-21-9
4a-methyl-4a,5,6,7-tetrahydronaphthalen-2(1H)-one	Others	Ketone compounds	C11H14O	163.11	79.05	162.105	[M+H]+	-
Serotonin 5-O-glucoside	Alkaloids	Plumerane	C16H22N2O6	339.15	160.07	338.147	[M+H]+	-
N-[(R)-2-Hydroxy-3,3-dimethyl-4-(β-D-glucopyranosyloxy)butyryl]-β-alanine	Alkaloids	Alkaloids	C15H27NO10	382.17	220.12	381.163	[M+H]+	29493-59-2
caffeoylputrescine	Alkaloids	Phenolamine	C13H18O3N2	251.14	163.04	250.131	[M+H]+	-
glutamyl-tyramine	Amino acids and derivatives	Amino acids and derivatives	C13H18O4N2	267.13	121.07	266.125	[M+H]+	-
2',4',6',3-Tetrahydroxy-4-methoxychalcone	Flavonoids	Chalcones	C16H14O6	303.09	153.02	302.078	[M+H]+	75679-30-0
3-O-(p-coumaroyl) 3-Hydroxy-3-methylglutaric acid	Phenolic acids	Phenolic acids	C15H16O7	309.1	147.04	308.09	[M+H]+	-
1-O-(p-coumaroyl) 3-Hydroxy-3-methylglutaric acid	Phenolic acids	Phenolic acids	C15H16O7	309.1	147.04	308.09	[M+H]+	-
2-Aminohexadecane-1,5,15-triol	Lipids	Sphingolipids	C16H35NO3	290.27	228.23	289.262	[M+H]+	-
2-Aminooctadecane-1,16,18,18-tetraol	Lipids	Sphingolipids	C18H39NO4	334.3	242.25	333.288	[M+H]+	-
2-Aminohexadecane-1,16,16-triol	Lipids	Sphingolipids	C16H35NO3	290.27	242.25	289.262	[M+H]+	-
(6-amino-3-oxohexan-2-yl)proline	Amino acids and derivatives	Amino acids and derivatives	C11H20N2O3	229.15	142.09	228.147	[M+H]+	-
Phenylethyl Primeveroside	Others	Alcohol compounds	C19H28O10	434.2	163.06	416.168	[M+NH4]+	-
4-(2,6-Dihydroxybenzoyl)-3-Formyl-5-Hydroxybenzoic acid	Phenolic acids	Phenolic acids	C15H10O7	303.05	165.02	302.043	[M+H]+	127448-92-4
Rhodioloside F	Terpenoids	Monoterpenoids	C21H36O11	482.26	153.13	464.226	[M+NH4]+	-
2,7-Dimethyl-2,4-Octadiene-1,8-Diol 8-O-B-D-Glucopyranoside	Terpenoids	Monoterpenoids	C16H28O7	350.22	153.13	332.183	[M+NH4]+	-
2,7-Dimethyl-2,4-Octadiene-1,8-Diol 8-O-B-D-(6''-Malonylglucoside)	Terpenoids	Monoterpenoids	C19H30O10	436.22	153.13	418.184	[M+NH4]+	-
3,7-Dimethyl-2,6-Octadienyl 6-O-(beta-D-Xylopyranosyl)-beta-D-glucopyranoside	Terpenoids	Monoterpenoids	C21H36O10	466.26	81.07	448.231	[M+NH4]+	-
D-Linalool 3-(6''-Malonylglucoside)	Terpenoids	Monoterpenoids	C19H30O9	420.22	81.07	402.189	[M+NH4]+	-
2,5,8-trimethyldeca-2,4,7-triene-1,10-diol	Terpenoids	Monoterpenoids	C13H22O2	228.2	95.09	210.162	[M+NH4]+	-
2,5-O-Di-CinnamylSorbitol	Phenolic acids	Phenolic acids	C24H30O6	415.21	119.09	414.204	[M+H]+	-
Tributyl acetylcitrate	Others	Others	C20H34O8	403.23	129.02	402.225	[M+H]+	77-90-7
N-Feruloyltyramine 4-glucoside	Alkaloids	Phenolamine	C24H29NO9	476.19	314.14	475.184	[M+H]+	-
Umbelliferone 7-O-Rutinoside	Lignans and Coumarins	Coumarins	C21H26O12	471.15	163.04	470.142	[M+H]+	135064-04-9
Salvigenin 5-O-glucoside	Flavonoids	Flavones	C24H26O11	491.15	329.1	490.147	[M+H]+	-
3-Oxo-Alpha-Ionol 3'-(6''-Malonyl)Glucoside	Terpenoids	Sesquiterpenoids	C22H32O10	457.21	191.14	456.2	[M+H]+	-
5-Methoxytryptophol*	Alkaloids	Plumerane	C11H13NO2	192.1	177.08	191.095	[M+H]+	712-09-4
D-Pantothenic Acid 4'-O-Beta-Glucoside	Others	Vitamin	C15H27NO10	382.17	220.12	381.163	[M+H]+	29588-37-2
gamma-Glutamyltyramine	Alkaloids	Phenolamine	C13H18N2O4	267.13	121.06	266.127	[M+H]+	65520-56-1
N-Acetylindole-3-carboxaldehyde*	Alkaloids	Plumerane	C11H9NO2	188.07	118.07	187.063	[M+H]+	22948-94-3
Norephedrin 3-O-(2''-Phenylpropanyl)Glucoside	Alkaloids	Phenolamine	C24H33NO6	432.24	119.09	431.231	[M+H]+	-
Xanthurenate-8-O-beta-D-glucoside*	Alkaloids	Alkaloids	C16H17NO9	368.1	206.04	367.09	[M+H]+	-
Apigenin-7-O-Gentiobioside	Flavonoids	Flavones	C27H30O15	595.17	271.06	594.159	[M+H]+	-
N-(1-Deoxy-1-fructosyl)isoleucine	Amino acids and derivatives	Amino acids and derivatives	C12H23NO7	294.15	86.1	293.147	[M+H]+	-
N-Glucosylnicotinate*	Alkaloids	Pyridine alkaloids	C12H16NO7+	286.09	124.04	286.093	[M]+	-
N-Glucosylpicolinate*	Alkaloids	Pyridine alkaloids	C12H16NO7+	286.09	124.04	286.093	[M]+	-
7-Methoxy-6-methyldihydrocoumarin	Lignans and Coumarins	Coumarins	C11H12O3	193.08	105.07	192.078	[M+H]+	-
2-Ethynyl-5-methoxybenzo-1,4-quinone	Quinones	Quinones	C9H6O3	163.04	77.04	162.032	[M+H]+	82511-23-7
C16 phytosphingosine	Lipids	Sphingolipids	C16H35NO3	290.27	242.25	289.262	[M+H]+	-
3-Hydrocinnamyl-6-CinnamylGlucose	Others	Alcohol compounds	C24H30O6	415.21	119.09	414.204	[M+H]+	-
MG(16:3) (2n isomer)	Lipids	Glycerol ester	C19H32O4	325.24	233.19	324.23	[M+H]+	-
3,5-Di-tert-butylbenzoic acid	Phenolic acids	Phenolic acids	C15H22O2	235.17	179.11	234.161	[M+H]+	16225-26-6
3,5-di-tert-Butyl-4-hydroxyacetophenone	Others	Ketone compounds	C16H24O2	249.18	193.13	248.178	[M+H]+	14035-33-7
Xeroboside*	Lignans and Coumarins	Coumarins	C21H26O13	487.15	193.05	486.137	[M+H]+	117842-09-8
7-C-Glucosylcoumarin	Lignans and Coumarins	Coumarins	C15H16O7	309.1	147.04	308.09	[M+H]+	-
2-Aminohexadecane-1,4-diol	Lipids	Sphingolipids	C16H35NO2	274.27	88.08	273.267	[M+H]+	-
2-Aminohexadecane-1,15-diol	Lipids	Sphingolipids	C16H35NO2	274.27	88.08	273.267	[M+H]+	-
2-Aminooctadecane-1,5,7,17-tetraol	Lipids	Sphingolipids	C18H39NO4	334.3	88.08	333.288	[M+H]+	-
2-AminoicoSane-1,5,7,19-tetraol	Lipids	Sphingolipids	C20H43NO4	362.33	300.29	361.319	[M+H]+	-
2-aminodocoSane-1,6,19,20,21-pentaol	Lipids	Sphingolipids	C22H47NO5	406.35	300.29	405.345	[M+H]+	-
2-Aminohexadecane-1,5,6-triol	Lipids	Sphingolipids	C16H35NO3	290.27	88.08	289.262	[M+H]+	-
(3R)-Hydroxy-Beta-Ionone Malonylglucoside	Terpenoids	Monoterpenoids	C22H32O10	457.21	209.15	456.2	[M+H]+	-
14,15-Dihydroxy-1,2-Dinor-6,10-Phytadien-3-one	Terpenoids	Ditepenoids	C18H32O3	297.24	121.1	296.235	[M+H]+	81373-96-8
Flickinflimilin A	Terpenoids	Ditepenoids	C18H28O3	293.21	81.07	292.204	[M+H]+	1802145-51-2
Ent-14,15-Dinor-3-Cleroden-3-one	Terpenoids	Ditepenoids	C18H30O	263.24	81.07	262.23	[M+H]+	130466-21-6
14,15-Dinor-13-Oxo-8(17)-Labden-19-Oic Acid	Terpenoids	Ditepenoids	C18H28O3	293.21	149.1	292.204	[M+H]+	64291-77-6
Holophyllin L	Terpenoids	Ditepenoids	C20H30O4	335.22	159.12	334.214	[M+H]+	1863971-40-7
Norflickinflimiod F	Terpenoids	Ditepenoids	C18H26O3	291.2	145.1	290.188	[M+H]+	1660144-11-5
2-Hydroxy-14,15-Dinor-7-Labden-13-one	Terpenoids	Ditepenoids	C18H30O2	279.23	81.07	278.225	[M+H]+	-
4-Hydroxy-1,17-Dolastadien-11-one	Terpenoids	Ditepenoids	C20H30O2	303.23	135.12	302.225	[M+H]+	1569103-07-6
3-Hydroxy-16-Nor-8(14)-Pimaren-15-Oic Acid	Terpenoids	Ditepenoids	C19H30O3	307.23	135.08	306.219	[M+H]+	1801444-73-4
18-Hydroxy-16-Nor-8(14)-Pimaren-15-Oic Acid	Terpenoids	Ditepenoids	C19H30O3	307.23	135.08	306.219	[M+H]+	1339953-26-2
Boscartol A	Terpenoids	Ditepenoids	C20H30O2	303.23	121.1	302.225	[M+H]+	1486443-03-1
Olibanumol D*	Terpenoids	Ditepenoids	C20H30O	287.24	119.08	286.23	[M+H]+	676327-84-7
9,10-Cyclo-P-Menth-1-En-4-ol*	Terpenoids	Monoterpenoids	C10H16O	153.13	107.09	152.12	[M+H]+	83133-20-4
5,8-Dihydroxy-2-Bornanone	Terpenoids	Monoterpenoids	C10H16O3	185.12	81.07	184.11	[M+H]+	1446307-24-9
1,8-Dihydroxy-P-Menth-3-En-2-one	Terpenoids	Monoterpenoids	C10H16O3	185.12	69.03	184.11	[M+H]+	-
4,4-Dimethyl-2,5-Cycloheptadiene-1-Carboxylic Acid	Terpenoids	Monoterpenoids	C10H14O2	167.11	121.1	166.099	[M+H]+	-
9-hydroxygeraniol	Terpenoids	Monoterpenoids	C10H18O2	171.14	107.08	170.131	[M+H]+	32663-40-4
Gentiopicroside 6'-β-D-Glucopyranosyl	Terpenoids	Monoterpenoids	C22H30O14	519.17	195.06	518.164	[M+H]+	115713-06-9
(3S,4R)-3-hydroxy-4-prop-1-en-2-ylcyclohexene-1-carbaldehyde	Terpenoids	Monoterpenoids	C10H14O2	167.11	91.05	166.099	[M+H]+	182937-26-4
4-Hydroxy-4-Methyl-2-Cyclohexen-1-one	Terpenoids	Monoterpenoids	C7H10O2	127.08	81.07	126.068	[M+H]+	73041-86-8
3-Hydroxy-2,6,6-Trimethyl-1-Cyclohexene-1-Carboxylic Acid*	Terpenoids	Monoterpenoids	C10H16O3	185.12	121.1	184.11	[M+H]+	-
Kingisidic Acid*	Terpenoids	Monoterpenoids	C16H22O11	391.12	211.06	390.116	[M+H]+	53584-70-6
P-Mentha-1,8-Dien-4-ol	Terpenoids	Monoterpenoids	C10H16O	153.13	81.07	152.12	[M+H]+	-
P-Mentha-1,3,5,8-Tetraen-2-ol	Terpenoids	Monoterpenoids	C10H12O	149.1	91.05	148.089	[M+H]+	56423-47-3
P-Menth-4-Ene-1,2-diol 1-O-β-D-Glucopyranoside	Terpenoids	Monoterpenoids	C16H28O7	333.19	107.08	332.183	[M+H]+	827038-23-3
P-Menth-5-Ene-1,2-diol 1-O-β-D-Glucopyranoside	Terpenoids	Monoterpenoids	C16H28O7	333.19	153.13	332.183	[M+H]+	499155-84-9
Scyphiphin B1	Terpenoids	Monoterpenoids	C11H16O5	229.11	141.05	228.1	[M+H]+	1029386-87-5
9,10-Pinanediol; 10-O-β-D-Glucopyranoside	Terpenoids	Monoterpenoids	C16H28O7	333.19	135.12	332.183	[M+H]+	135378-06-2
2,9-Bornanediol 2-O-[β-D-Apiofuranosyl-(1-6)-β-D-Glucopyranoside]	Terpenoids	Monoterpenoids	C21H36O11	465.23	153.13	464.226	[M+H]+	217969-26-1
Apocynoside I	Terpenoids	Sesquiterpenoids	C19H30O8	387.2	207.14	386.194	[M+H]+	358721-31-0
3-Hydroxy-9,10-Dinor-6-Megastigmen-8,5-olide O-β-D-Glucopyranoside*	Terpenoids	Monoterpenoids	C17H26O8	359.17	197.12	358.163	[M+H]+	82395-89-9
3-Hydroxy-5,7-Megastigmadien-9-one 3-O-β-D-Glucopyranoside*	Terpenoids	Sesquiterpenoids	C19H30O7	371.21	209.15	370.199	[M+H]+	488128-40-1
5-Megastigmene-3,9-diol 3-O-[β-D-Glucopyranosyl-(1-6)-β-D-Glucopyranoside]	Terpenoids	Sesquiterpenoids	C25H44O12	537.29	177.16	536.283	[M+H]+	918879-13-7
5-Megastigmen-7-Yne-3,9-diol 3-O-β-D-Glucopyranoside*	Terpenoids	Sesquiterpenoids	C19H30O7	371.21	209.15	370.199	[M+H]+	62512-27-0
Trisporic Acid A	Others	Others	C18H26O3	291.19	249.15	290.188	[M+H]+	36920-37-3
Actinidol*	Terpenoids	Sesquiterpenoids	C12H18O2	195.14	81.07	194.131	[M+H]+	17092-93-2
Halichamine	Terpenoids	Sesquiterpenoids	C15H27N	222.22	149.13	221.214	[M+H]+	1319744-92-7
Curcumafuranol	Terpenoids	Sesquiterpenoids	C15H20O2	233.15	131.09	232.146	[M+H]+	213830-96-7
Agripilol D	Terpenoids	Sesquiterpenoids	C16H30O3	271.23	69.07	270.219	[M+H]+	1330065-50-3
Icariside C3	Terpenoids	Sesquiterpenoids	C21H38O8	419.26	135.11	418.257	[M+H]+	108906-48-5
2,4,6,10-Farnesatetraene*	Terpenoids	Sesquiterpenoids	C15H24	205.2	121.1	204.188	[M+H]+	6980-88-7
Ascobullin A	Terpenoids	Sesquiterpenoids	C15H18O2	231.14	175.07	230.131	[M+H]+	294199-62-5
5,7(11)-Guaiadiene*	Terpenoids	Sesquiterpenoids	C15H24	205.2	121.1	204.188	[M+H]+	-
Parthenol	Terpenoids	Sesquiterpenoids	C15H24O	221.19	121.1	220.183	[M+H]+	78796-03-9
Radulol	Terpenoids	Sesquiterpenoids	C15H22O	219.17	109.1	218.167	[M+H]+	221374-87-4
Ishwarol	Terpenoids	Sesquiterpenoids	C15H24O	221.19	81.07	220.183	[M+H]+	28957-57-5
[(1aS,3aR,4S,7aS,7bS)-1,1,3a,7-tetramethyl-2,3,4,5,7a,7b-hexahydro-1aH-cyclopropa[a]naphthalen-4-yl] acetate	Terpenoids	Sesquiterpenoids	C17H26O2	263.2	119.09	262.193	[M+H]+	680210-15-5
7-Methyltetracyclo[6.2.1.02,7.02,10]Undecan-4-ol	Terpenoids	Sesquiterpenoids	C12H18O	179.14	121.1	178.136	[M+H]+	92775-49-0
Epimyliol	Terpenoids	Sesquiterpenoids	C15H22O	219.17	83.05	218.167	[M+H]+	133443-01-3
14-Nor-3(15)-Caryophyllen-6-One*	Terpenoids	Sesquiterpenoids	C14H22O	207.18	123.08	206.167	[M+H]+	289621-85-8
15-Nor-1-Himachalen-3-one*	Terpenoids	Sesquiterpenoids	C14H22O	207.17	123.08	206.167	[M+H]+	403786-57-2
1(10),8-Aristoladiene	Terpenoids	Sesquiterpenoids	C15H22	203.18	147.12	202.172	[M+H]+	212707-06-7
1(10),8-Aristoladien-2-one	Terpenoids	Sesquiterpenoids	C15H20O	217.16	159.12	216.151	[M+H]+	22391-34-0
7-hydroxy-3a,7,8-trimethyl-2,3,6,8,8a,8b-hexahydro-1H-acenaphthylen-4-one	Terpenoids	Sesquiterpenoids	C15H22O2	235.17	105.07	234.162	[M+H]+	873199-69-0
4,10,14-Aromadendranetriol 10,14-Isopropylidene	Terpenoids	Sesquiterpenoids	C18H30O3	295.23	81.07	294.219	[M+H]+	939774-26-2
8α-Acetoxy-α-Gurjunene	Terpenoids	Sesquiterpenoids	C17H26O2	263.2	147.12	262.193	[M+H]+	70224-46-3
Artaboterpenoid A	Terpenoids	Sesquiterpenoids	C15H24O2	237.18	179.14	236.178	[M+H]+	1954708-06-5
Russujaponol D	Terpenoids	Sesquiterpenoids	C15H24O2	237.19	121.1	236.178	[M+H]+	913267-05-7
Ryomenin	Terpenoids	Sesquiterpenoids	C15H18O3	247.13	183.12	246.126	[M+H]+	72896-75-4
Tricycloekasantalic Acid	Terpenoids	Sesquiterpenoids	C12H18O2	195.14	93.07	194.131	[M+H]+	1837-15-6
Norxanthantolide E	Terpenoids	Sesquiterpenoids	C12H16O3	209.12	137.1	208.11	[M+H]+	1800538-69-5
15-Hydroxy-4-Cadinen-12-Oic Acid*	Terpenoids	Sesquiterpenoids	C15H24O3	253.18	119.08	252.173	[M+H]+	1333171-80-4
4,9-Cadinadien-15-al	Terpenoids	Sesquiterpenoids	C15H22O	219.17	121.06	218.167	[M+H]+	135118-53-5
3,8,10(14)-Acoratrien-15-Oic Acid	Terpenoids	Sesquiterpenoids	C15H20O2	233.15	145.1	232.146	[M+H]+	1264694-94-1
Chamaecynenol	Terpenoids	Sesquiterpenoids	C14H20O	205.16	131.09	204.151	[M+H]+	22387-90-2
1(10),11-Chiloscyphadiene-2,7-dione	Terpenoids	Sesquiterpenoids	C15H20O2	233.15	145.1	232.146	[M+H]+	199540-13-1
3-Copaen-11-ol*	Terpenoids	Sesquiterpenoids	C15H24O	221.19	147.12	220.183	[M+H]+	41370-56-3
11-Hydroxycubebol*	Terpenoids	Sesquiterpenoids	C15H26O2	239.2	135.12	238.193	[M+H]+	-
Inonotsutriol C	Terpenoids	Triterpene	C30H48O3	457.37	203.18	456.36	[M+H]+	1078127-81-7
Agroastragaloside III	Terpenoids	Triterpene Saponin	C51H82O21	1031.54	217.07	1030.53	[M+H]+	165074-74-8
7,9(11)-Fernadiene-3,16,19-Triol	Terpenoids	Triterpene	C30H48O3	457.37	421.34	456.36	[M+H]+	237391-99-0
Fuscoporianol C	Terpenoids	Triterpene	C30H50O3	459.38	423.36	458.376	[M+H]+	263722-66-3
3-Epinepeticin	Terpenoids	Triterpene	C30H50O2	443.39	135.12	442.381	[M+H]+	876174-48-0
11-Hydroxyepibetulin	Terpenoids	Triterpene	C30H50O3	459.38	423.36	458.376	[M+H]+	862112-88-7
4,4,6a,6b,8a,11,12,14b-octamethyl-2,3,4a,5,6,7,8,9,10,11,12,12a,14,14a-tetradecahydro-1H-picene-3,8,14-triol	Terpenoids	Triterpene	C30H50O3	459.38	423.36	458.376	[M+H]+	812683-72-0
(1S,7Z,10R)-7,11,11-Trimethyl-2-Methylidene-5-Oxatricyclo[8.2.0.04,6]Dodec-7-Ene	Terpenoids	Sesquiterpenoids	C15H22O	219.17	81.07	218.167	[M+H]+	-
Afrormosin	Flavonoids	Isoflavones	C17H14O5	299.09	284.07	298.084	[M+H]+	550-79-8
1-But-3-En-2-Yl-4-Methylbenzene	Terpenoids	Monoterpenoids	C11H14	147.12	105.07	146.11	[M+H]+	-
6-[(8R,9R,10R,14S,17S)-3-Hydroxy-4,4,8,10,14-Pentamethyl-2,3,5,6,7,9,11,12,13,15,16,17-Dodecahydro-1H-Cyclopenta[A]Phenanthren-17-Yl]-2-Methylhept-6-Ene-2,3-diol	Terpenoids	Triterpene	C30H52O3	461.4	425.38	460.392	[M+H]+	-
(1S,3As,8Ar)-1-Methyl-4-Methylidene-2,3,3A,5,6,8A-Hexahydroazulen-1-ol	Terpenoids	Sesquiterpenoids	C12H18O	179.14	81.07	178.136	[M+H]+	-
1,4-Dimethyl-7-Prop-1-En-2-Yl-3,3A,5,6-Tetrahydro-2H-Azulen-4-ol	Terpenoids	Sesquiterpenoids	C15H22O	219.18	135.12	218.167	[M+H]+	-
1-Methyl-4-Methylidene-1,2,3,5,6,8A-Hexahydroazulen-3A-ol	Terpenoids	Monoterpenoids	C12H18O	179.14	121.1	178.136	[M+H]+	-
alpha-(delta)-Guaiene	Terpenoids	Sesquiterpenoids	C15H22	203.18	105.07	202.172	[M+H]+	73003-42-6
Lupeol Derivative 4	Terpenoids	Triterpene	C30H50O2	443.39	149.13	442.381	[M+H]+	-
(1S,2S,4R,5S,9R,10R,13R)-2-hydroxy-5,9-dimethyl-14-methylidenetetracyclo[11.2.1.01,10.04,9]hexadecane-5-carboxylic acid	Terpenoids	Ditepenoids	C20H30O3	319.23	273.22	318.219	[M+H]+	-
(+)-Longicyclene*	Terpenoids	Sesquiterpenoids	C15H24	205.19	121.1	204.188	[M+H]+	1137-12-8
5-Ethenyl-6-Prop-1-En-2-Ylcyclohex-2-Ene-1,4-diol	Terpenoids	Monoterpenoids	C11H16O2	181.12	81.07	180.115	[M+H]+	-
3-(4-Methylcyclohex-3-En-1-Yl)But-3-Enoic Acid	Terpenoids	Monoterpenoids	C11H16O2	181.12	135.12	180.115	[M+H]+	-
7-Hydroxy-8-(Hydroxymethyl)-4b,8,10a-Trimethyl-2,3,4,4a,5,6,7,8A,9,10-Decahydrophenanthren-1-one	Terpenoids	Ditepenoids	C18H30O3	295.23	151.11	294.219	[M+H]+	-
4-Hydroxy-4-(Hydroxymethyl)-7,7-Dimethylbicyclo[3.1.1]Hept-5-En-2-one	Terpenoids	Monoterpenoids	C10H14O3	183.1	91.05	182.094	[M+H]+	-
Blumenol C glucoside; Byzantionoside B	Terpenoids	Sesquiterpenoids	C19H32O7	373.22	211.17	372.215	[M+H]+	135820-80-3
(4As,5S,9R,11Ar)-9-Hydroxy-4A-Methyl-9-Propan-2-Yl-5-Prop-1-En-2-Yl-4,5,6,7,10,11-Hexahydro-3H-Benzo[I]Chromen-2-one	Terpenoids	Ditepenoids	C20H30O3	319.23	259.21	318.219	[M+H]+	-
20,26-Dihydroxyecdysone*	Steroids	Steroid	C27H44O8	497.31	443.28	496.304	[M+H]+	19458-46-9
2-deoxy-1,20-dihydroxyecdysone*	Steroids	Steroid	C27H44O7	481.32	445.29	480.309	[M+H]+	-
Makisterone A	Steroids	Steroid	C28H46O7	495.33	459.31	494.324	[M+H]+	20137-14-8
11α-Acetoxypregna-4,20-Dien-3-one	Steroids	Steroid	C23H32O3	357.24	297.22	356.235	[M+H]+	70165-44-5
(4aR,4bS,7S,8S,8aR,10aR)-8-hydroxy-1,1,4a-trimethyl-6-methylene-7-vinyl-4a,4b,5,6,7,8,8a,9,10,10a-decahydrophenanthren-2(1H)-one	Terpenoids	Ditepenoids	C20H28O2	301.22	259.21	300.209	[M+H]+	-
(?)-2,9-Humuladien-6-Ol-8-one	Terpenoids	Sesquiterpenoids	C15H24O2	237.19	135.12	236.178	[M+H]+	-
1-(4-(prop-1-en-2-yl)cyclohex-1-en-1-yl)ethen-1-ol	Terpenoids	Monoterpenoids	C11H16O	165.13	81.07	164.12	[M+H]+	-
O-beta-D-Glucosylzeatin	Alkaloids	Alkaloids	C16H23N5O6	382.17	220.12	381.165	[M+H]+	56329-06-7
8,9-Dihydroxy-P-Menth-1(6)-En-2-one	Terpenoids	Monoterpenoids	C10H16O3	185.12	79.05	184.11	[M+H]+	-
P-Menth-1-Ene-4,7-diol 4-O-β-D-Glucopyranoside	Terpenoids	Monoterpenoids	C16H28O7	333.19	135.11	332.183	[M+H]+	-
Icariside B6	Terpenoids	Sesquiterpenoids	C19H32O7	373.22	135.12	372.215	[M+H]+	-
4-Hydroxy-14-Nor-10-Aromadendranone	Terpenoids	Sesquiterpenoids	C14H22O2	223.17	109.1	222.162	[M+H]+	-
(-)-2-Acetoxyamorpha-4,7(11)-Diene	Terpenoids	Sesquiterpenoids	C17H26O2	263.2	119.09	262.193	[M+H]+	-
Salvistamineol	Terpenoids	Triterpene	C30H50O3	459.38	423.36	458.376	[M+H]+	-
(2S,4aS,10aR)-1,1,4a-trimethyl-7-propan-2-yl-2,3,4,9,10,10a-hexahydrophenanthren-2-ol*	Terpenoids	Ditepenoids	C20H30O	287.24	119.09	286.23	[M+H]+	-
(2S,4aS,10aR)-8-ethyl-1,1,4a,7-tetramethyl-2,3,4,9,10,10a-hexahydrophenanthren-2-ol	Terpenoids	Ditepenoids	C20H30O	287.24	229.19	286.23	[M+H]+	-
4,10-Dimethylidene-7-(Prop-1-En-2-Yl)Cyclodec-5-En-1-one	Terpenoids	Sesquiterpenoids	C15H20O	217.16	147.12	216.151	[M+H]+	-
3,3,4,6b-tetramethyl-1a,2,3,6,6a,6b-hexahydro-1H-2,3a-methanocyclopropa[e]indene	Terpenoids	Sesquiterpenoids	C15H22	203.18	119.09	202.172	[M+H]+	-
8-(5-Hydroxy-2,6,6-Trimethylcyclohex-2-En-1-Yl)-6-Methyloct-5-En-2-one	Terpenoids	Sesquiterpenoids	C18H30O2	279.23	81.07	278.225	[M+H]+	-
7-Ethenyl-6-Hydroxy-1,1,4A,7-Tetramethyl-1,2,3,4,4A,4B,5,6,7,9,10,10A-Dodecahydrophenanthren-3-one*	Terpenoids	Ditepenoids	C20H30O2	303.23	257.23	302.225	[M+H]+	-
10,11,11-trimethyltetracyclo[8.2.1.01,5.08,12]tridec-6-en-13-ol	Terpenoids	Sesquiterpenoids	C16H24O	233.19	93.07	232.183	[M+H]+	-
2-({6-Hydroxy-1,3,3-Trimethylbicyclo[2.2.1]Heptan-2-Yl}Oxy)-6-(Hydroxymethyl)Oxane-3,4,5-Triol*	Terpenoids	Monoterpenoids	C16H28O7	333.19	153.13	332.183	[M+H]+	-
4A,5-Dimethyl-3-(Prop-1-En-2-Yl)-2,3,4,4A,5,6-Hexahydronaphthalen-2-one*	Terpenoids	Sesquiterpenoids	C15H20O	217.16	161.09	216.151	[M+H]+	-
2-methyl-6-(4-methylphenyl)hept-2-enoic acid*	Terpenoids	Sesquiterpenoids	C15H20O2	233.15	187.15	232.146	[M+H]+	-
5-Hydroxy-1,3,3-trimethylbicyclo[2.2.1]hept-2-yl I(2)-D-glucopyranoside*	Terpenoids	Monoterpenoids	C16H28O7	333.19	153.13	332.183	[M+H]+	217960-83-3
4-(2-hydroxypropan-2-yl)-1,4a,6-trimethyl-2,3,4,7,8,8a-hexahydronaphthalen-1-ol*	Terpenoids	Sesquiterpenoids	C16H28O2	253.22	55.05	252.209	[M+H]+	-
1,6-Dimethyl-4-(Prop-1-En-2-Yl)-1,2,3,4,4A,7,8,8A-Octahydronaphthalen-1-ol	Terpenoids	Sesquiterpenoids	C15H24O	221.2	147.12	220.183	[M+H]+	-
2-Cyclopentyl-7-Methoxy-2-Methyl-3-Methylidenebicyclo[2.2.1]Heptane-1-Carbaldehyde	Terpenoids	Sesquiterpenoids	C16H24O2	249.18	189.16	248.178	[M+H]+	-
2-{[6-Hydroxy-4-(3-Hydroxybut-1-En-1-Yl)-3,5,5-Trimethylcyclohex-2-En-1-Yl]Oxy}-6-(Hydroxymethyl)Oxane-3,4,5-Triol	Terpenoids	Sesquiterpenoids	C19H32O8	389.22	209.15	388.21	[M+H]+	-
Parishin B	Terpenoids	Sesquiterpenoids	C15H18O3	247.13	187.11	246.126	[M+H]+	174972-79-3
Periconianone K	Others	Others	C12H16O3	209.12	131.09	208.11	[M+H]+	-
asperaculane D*	Terpenoids	Sesquiterpenoids	C15H22O2	235.17	133.1	234.162	[M+H]+	-
4-(6-methylhepta-1,5-dien-2-yl) cyclohex-1-ene-1-carboxylic acid*	Terpenoids	Sesquiterpenoids	C15H22O2	235.17	133.1	234.162	[M+H]+	-
Eupneria Q	Terpenoids	Ditepenoids	C20H30O3	319.23	259.2	318.219	[M+H]+	-
17beta-hydroxy-3-oxo-19-nor-5alpha-androst-1-ene	Steroids	Steroid	C18H26O2	275.2	133.1	274.193	[M+H]+	-
ganodeweberiol C	Terpenoids	Triterpene	C30H48O4	473.36	437.34	472.355	[M+H]+	-
Mililatensol A*	Terpenoids	Ditepenoids	C20H30O	287.24	119.08	286.23	[M+H]+	-
Callnudoid D	Terpenoids	Ditepenoids	C18H26O3	291.2	57.03	290.188	[M+H]+	-
Rubochingoside G	Terpenoids	Ditepenoids	C18H30O3	295.23	81.07	294.219	[M+H]+	-
1,5-Anhydro-D-fructose	Others	Saccharides	C6H10O5	163.06	69.03	162.053	[M+H]+	75414-43-6
Peonidin 3-O-sophoroside	Flavonoids	Anthocyanidins	C28H33O16+	625.18	301.07	625.176	[M]+	-
5-Hydroxy-6-Methoxychromanon	Lignans and Coumarins	Coumarins	C10H10O4	195.06	117.03	194.057	[M+H]+	-
7-Hydroxy-8-Methoxychromanon	Lignans and Coumarins	Coumarins	C10H10O4	195.06	117.03	194.057	[M+H]+	-
Procyanidin B7	Tannins	Proanthocyanidins	C30H26O12	579.15	127.04	578.142	[M+H]+	-
Procyanidin B8	Tannins	Proanthocyanidins	C30H26O12	579.15	127.04	578.142	[M+H]+	12798-60-6
2-g-linolenoyl-glycerol	Lipids	Glycerol ester	C21H36O4	353.27	261.22	352.261	[M+H]+	-
1-Linolenoylglycerol	Lipids	Glycerol ester	C21H36O4	353.27	261.22	352.261	[M+H]+	-
Tricin-5-O-(6''-O-malonyl)glucoside*	Flavonoids	Flavones	C26H26O15	579.14	331.08	578.127	[M+H]+	-
Tricin-7-O-(6''-O-malonyl)glucoside*	Flavonoids	Flavones	C26H26O15	579.14	331.08	578.127	[M+H]+	-
Methyl 5-phenyl-4-pentynoate	Others	Others	C12H12O2	189.09	129.07	188.084	[M+H]+	-
5-hydroxy-4a-methyl-4,4a,5,6,7,8-hexahydronaphthalen-2(3h)-one	Terpenoids	Monoterpenoids	C11H16O2	181.12	107.09	180.115	[M+H]+	4242-00-6
5,8-dimethoxy-3-methylnaphthalen-1-ol	Quinones	Quinones	C13H14O3	219.1	189.09	218.094	[M+H]+	50559-08-5
8-hydroxy-4a,8-dimethyl-5,6,7,8a-tetrahydro-1H-naphthalen-2-one	Terpenoids	Monoterpenoids	C12H18O2	195.14	81.07	194.131	[M+H]+	-
5-hydroxy-1,4a-dimethyl-3,4,5,6,7,8-hexahydronaphthalen-2-one*	Terpenoids	Monoterpenoids	C12H18O2	195.14	81.07	194.131	[M+H]+	-
6-phenyl-hexan-2-ol	Others	Alcohol compounds	C12H18O	179.14	95.08	178.136	[M+H]+	38487-94-4
Podocarp-7-en-3-one	Terpenoids	Sesquiterpenoids	C17H26O	247.2	93.07	246.198	[M+H]+	-
Hydroxystyrene*	Others	Others	C8H8O	121.07	77.04	120.058	[M+H]+	-
6-O-Feruloyl-glucose	Phenolic acids	Phenolic acids	C16H20O9	357.11	177.05	356.111	[M+H]+	137887-25-3
3-O-Feruloyl Aminogalactitol	Phenolic acids	Phenolic acids	C16H23NO9	374.14	177.06	373.137	[M+H]+	-
4-O-Feruloyl Aminogalactitol	Phenolic acids	Phenolic acids	C16H23NO9	374.15	177.05	373.137	[M+H]+	-
Apigenin-6-C-arabinoside-4'-O-Rhamnoside*	Flavonoids	Flavones	C26H28O13	549.16	403.1	548.153	[M+H]+	-
2-Aminooctadecane-1,5,17-triol	Lipids	Sphingolipids	C18H39NO3	318.3	256.26	317.293	[M+H]+	-
N-(1-Deoxy-1-fructosyl)Histidine	Amino acids and derivatives	Amino acids and derivatives	C12H19N3O7	318.13	238.12	317.122	[M+H]+	-
N-(1-Deoxy-1-fructosyl)Valine	Amino acids and derivatives	Amino acids and derivatives	C11H21NO7	280.14	216.12	279.132	[M+H]+	-
N-(1-Deoxy-1-fructosyl)Tyrosine	Amino acids and derivatives	Amino acids and derivatives	C15H21NO8	344.13	182.08	343.126	[M+H]+	-
N-Formyl nornicotine	Alkaloids	Pyridine alkaloids	C10H12N2O	177.1	132.08	176.095	[M+H]+	3000-81-5
3-Succinoylpyridine*	Alkaloids	Pyridine alkaloids	C9H9NO3	180.06	134.06	179.058	[M+H]+	4192-31-8
Tagalsin P	Terpenoids	Terpene	C18H28O3	293.21	275.2	292.204	[M+H]+	-
o-Carboxy-5-hydroxytryptamine	Alkaloids	Alkaloids	C11H12N2O3	221.09	130.06	220.085	[M+H]+	-
1-methoxy-6-methyl-10-propan-2-yloxy-5,6,6a,7-tetrahydro-4H-dibenzo[de,g]quinoline-2,9-diol	Alkaloids	Alkaloids	C21H25NO4	356.18	279.1	355.178	[M+H]+	-
(1S,3R,3a1S,8R,10S,11aS)-1,5,10-trihydroxy-3,3a1,8,11a-tetramethyl-2,11-dioxohexadecahydrodibenzo[de,g]chromen-4-yl acetate	Terpenoids	Ditepenoids	C22H32O8	425.21	365.19	424.21	[M+H]+	-
Damascenine	Alkaloids	Alkaloids	C10H13NO3	196.1	114.95	195.089	[M+H]+	483-64-7
demethylcoclaurine-glucose*	Alkaloids	Alkaloids	C22H27NO8	434.18	255.1	433.174	[M+H]+	-
Α-hydroxyquinoline*	Alkaloids	Alkaloids	C9H7NO	146.06	118.06	145.053	[M+H]+	-
Coreximine	Alkaloids	Alkaloids	C19H21NO4	328.15	297.12	327.147	[M+H]+	483-45-4
7,16,17-trimethoxy-3,5-dioxa-11-azapentacyclo[10.7.1.02,6.08,20.014,19]icosa-1,6,8(20),14,16,18-hexaene	Alkaloids	Alkaloids	C20H21NO5	356.15	58.07	355.142	[M+H]+	-
Cimicifugic acid E-glucose	Phenolic acids	Phenolic acids	C27H30O15	595.17	287.06	594.159	[M+H]+	-
balanophon n	Lignans and Coumarins	Lignans	C20H20O6	357.13	175.08	356.126	[M+H]+	-
(1R)-6-hydroxy-1-(4-((3,4,5-trihydroxy-6-(hydroxymethyl)tetrahydro-2H-pyran-2-yl)oxy)benzyl)-1,2,3,4-tetrahydroisoquinolin-7-yl acetate	Alkaloids	Alkaloids	C24H29NO9	476.19	314.14	475.184	[M+H]+	-
1,2-Dihydro-7-hydroxy-1-(4-hydroxy-3-methoxyphenyl)-3-(hydroxymethyl)-6-methoxy-(1S,2R)-2-naphthalenecarboxaldehyde*	Lignans and Coumarins	Lignans	C19H18O6	343.12	179.07	342.11	[M+H]+	-
Humulene epoxide II	Terpenoids	Sesquiterpenoids	C15H24O	221.19	135.12	220.183	[M+H]+	19888-34-7
Vitexdoin A*	Lignans and Coumarins	Lignans	C19H18O6	343.12	179.07	342.11	[M+H]+	1186021-77-1
10-Hydroxymethyllycaconitine	Alkaloids	Alkaloids	C37H50N2O11	699.35	699.35	698.341	[M+H]+	-
3β,21α,24β-trihydroxyserrat-14-en-16-one	Terpenoids	Triterpene	C30H48O4	473.36	473.36	472.355	[M+H]+	-
3α,21α-dihydroxy-16-oxoserrat-14-en-24-ylp-coumarate	Terpenoids	Triterpene	C39H54O6	619.4	619.4	618.392	[M+H]+	-
(3,5-dihydroxyphenyl)-(4-hydroxy-2,6-dimethoxyphenyl)methanone	Others	Ketone compounds	C15H14O6	291.09	139.04	290.079	[M+H]+	-
1,2,3,7,8-pentahydroxy-6-methylanthracene-9,10-dione*	Flavonoids	Other Flavonoids	C15H10O7	303.05	229.05	302.043	[M+H]+	-
1,2,4,5-tetrahydroxy-7-(hydroxymethyl)anthracene-9,10-dione*	Flavonoids	Other Flavonoids	C15H10O7	303.05	229.05	302.043	[M+H]+	-
[(1R,11R,12R,13S)-13-(hydroxymethyl)-1-(3,4,5-trimethoxyphenyl)-5,7,14-trioxatetracyclo[9.2.1.02,10.04,8]tetradeca-2,4(8),9-trien-12-yl]methanol	Lignans and Coumarins	Lignans	C22H24O8	417.15	167.07	416.147	[M+H]+	-
2-[(1R)-1-carboxyethoxy]propanoic acid	Organic acids	Organic acids	C6H10O5	163.06	69.03	162.053	[M+H]+	-
Acetophenone	Others	Others	C8H8O	121.06	103.05	120.058	[M+H]+	98-86-2
2-methyl-1-nitronaphthalene	Others	Others	C11H9NO2	188.07	118.07	187.063	[M+H]+	881-03-8
Lauryldiethanolamine	Others	Others	C16H35NO2	274.28	88.08	273.267	[M+H]+	1541-67-9
9-Oxo-10,12-Octadecadienoic Acid	Lipids	Free fatty acids	C18H30O3	295.23	151.11	294.219	[M+H]+	54665-32-6
Linoleamide	Lipids	Free fatty acids	C18H33NO	280.26	245.23	279.256	[M+H]+	3999-01-7
Octadeca-2,9,12,15-tetraen-1-ol	Others	Others	C18H30O	263.24	81.07	262.23	[M+H]+	-
Hexadecanamide	Alkaloids	Alkaloids	C16H33NO	256.26	88.08	255.256	[M+H]+	629-54-9
Linolenyl Alcohol	Others	Others	C18H32O	265.25	69.07	264.245	[M+H]+	506-44-5
N6-Threonylcarbamoyladenosine	Nucleotides and derivatives	Nucleotides and derivatives	C15H20N6O8	413.14	162.04	412.134	[M+H]+	24719-82-2
Malonyltryptophan	Amino acids and derivatives	Amino acids and derivatives	C14H14N2O5	291.1	245.09	290.09	[M+H]+	-
5-Methoxy-3-hydroxyindan-1-one	Others	Others	C10H10O3	179.07	109.06	178.063	[M+H]+	-
9-Alpha-Ribofuranosyladenine*	Nucleotides and derivatives	Nucleotides and derivatives	C10H13N5O4	268.1	136.06	267.097	[M+H]+	-
8-Hydroxyquinoline	Alkaloids	Quinoline alkaloids	C9H7NO	146.06	91.05	145.053	[M+H]+	148-24-3
3-hydroxy-2',5-dimethoxy-2-methylbibenzyl	Others	Stilbene	C17H20O3	273.15	135.08	272.141	[M+H]+	-
3,6-dimethoxyphenanthren-4-ol	Phenolic acids	Phenolic acids	C16H14O3	255.1	107.05	254.094	[M+H]+	481-81-2
(R)-Norcoclaurine	Alkaloids	Alkaloids	C16H17NO3	272.13	107.05	271.121	[M+H]+	106032-53-5
6,9-dimethoxy-2,3,12,12a-tetrahydro-1H-benzo[6,7]oxepino[2,3,4-ij]isoquinolin-8-ol	Alkaloids	Isoquinoline alkaloids	C18H19NO4	314.14	298.11	313.131	[M+H]+	-
(1s)-1-[(4-hydroxyphenyl)methyl]-7-methoxy-1,2,3,4-tetrahydroisoquinolin-8-ol*	Alkaloids	Isoquinoline alkaloids	C17H19NO3	286.14	107.05	285.137	[M+H]+	-
3,10-dimethoxy-7,8,12b,13-tetrahydro-5h-6-azatetraphene-4,11-diol	Alkaloids	Isoquinoline alkaloids	C19H21NO4	328.15	147.04	327.147	[M+H]+	-
3β,14β-dihydroxy-pregn-5-en-20-one	Steroids	Steroid	C21H32O3	333.24	279.23	332.235	[M+H]+	-
(1r)-1-[(4-methoxyphenyl)methyl]-1,2,3,4-tetrahydroisoquinoline-6,7-diol	Alkaloids	Isoquinoline alkaloids	C17H19NO3	286.14	107.05	285.137	[M+H]+	-
1-[(4-methoxyphenyl)methyl]-1,2,3,4-tetrahydroisoquinoline-6,7-diol*	Alkaloids	Isoquinoline alkaloids	C17H19NO3	286.14	107.05	285.137	[M+H]+	-
Kaempferol-3-O-(2''-O-xylosyl-6''-O-rhamnosyl)glucoside	Flavonoids	Flavonols	C32H38O19	727.21	287.05	726.201	[M+H]+	-
Kaempferol-3-O-galactoside-4'-O-glucoside	Flavonoids	Flavonols	C27H30O16	611.16	287.06	610.153	[M+H]+	-
Oleamide	Lipids	Free fatty acids	C18H35NO	282.28	247.24	281.272	[M+H]+	301-02-0
4-O-beta-D-Glucosyl-4-hydroxycinnamate	Phenolic acids	Phenolic acids	C15H18O8	327.108	147.043	326.1	[M+H]+	14364-05-7
Xylocarpin I	Terpenoids	Triterpene	C37H44O16	745.27	387.14	744.263	[M+H]+	-
Toonasterone A	Steroids	Steroid	C21H34O4	351.25	259.21	350.246	[M+H]+	-
1-[2-(Furan-2-yl)-2-oxoethyl]pyrrolidin-2-One	Alkaloids	Alkaloids	C10H11NO3	194.08	136.07	193.074	[M+H]+	-
Perviridisinol C	Terpenoids	Triterpene	C30H50O2	443.39	191.18	442.381	[M+H]+	-
3-Oxooleana-11,13(18)-dien-28-oic acid	Terpenoids	Triterpene	C30H44O3	453.34	201.17	452.329	[M+H]+	-
Balanophonin	Lignans and Coumarins	Lignans	C20H20O6	357.13	137.06	356.126	[M+H]+	118916-57-7
phenylalanine betaine	Alkaloids	Alkaloids	C12H17NO2	208.13	103.05	207.126	[M+H]+	56755-22-7
Chavicine	Alkaloids	Alkaloids	C17H19NO3	286.14	201.06	285.137	[M+H]+	495-91-0
N-(sec-butyl)tetradec-2-enamide	Alkaloids	Alkaloids	C18H35NO	282.28	226.21	281.272	[M+H]+	-
2,2-dimethylchromene-6-carboxylic acid*	Others	Others	C12H12O3	205.09	149.02	204.079	[M+H]+	34818-56-9
Octadecadienamide	Alkaloids	Alkaloids	C18H33NO	280.26	81.07	279.256	[M+H]+	-
Octadec-2-enamide	Alkaloids	Alkaloids	C18H35NO	282.28	69.07	281.272	[M+H]+	-
N-(12-methyltetradecyl)propionamide	Alkaloids	Alkaloids	C18H37NO	284.3	88.08	283.288	[M+H]+	-
Podecdysone B*	Steroids	Steroid	C27H42O6	463.31	301.18	462.298	[M+H]+	22612-27-7
2,3,20,22,25-Pentahydroxy-14-methyl-18-norcholesta-7,12-dien-6-one (Stachysterone A)*	Steroids	Steroid	C27H42O6	463.31	301.18	462.298	[M+H]+	30655-78-8
lactinolide	Terpenoids	Terpene	C10H16O4	201.11	119.09	200.105	[M+H]+	-
m-Aminophenylacetylene	Alkaloids	Alkaloids	C8H7N	118.06	91.05	117.058	[M+H]+	54060-30-9
N-(1-deoxy-1-fructosyl)arginine	Amino acids and derivatives	Amino acids and derivatives	C12H24N4O7	337.17	70.07	336.164	[M+H]+	-
3-(((S)-1-carboxy-2-phenylethyl)amino)-2,5-dihydroxycyclopentane-1-carboxylic acid	Others	Others	C15H19NO6	310.13	120.08	309.121	[M+H]+	-
Afrormosin-7-O-(6''-malonyl)glucoside*	Flavonoids	Isoflavones	C26H26O13	547.14	299.09	546.137	[M+H]+	-
7,8-Dihydroxy-4'-methoxyisoflavone	Flavonoids	Other Flavonoids	C16H12O5	285.08	253.05	284.068	[M+H]+	-
Liquiritigenin-7,4'-O-diglucoside*	Flavonoids	Flavanones	C27H32O14	581.19	257.08	580.179	[M+H]+	-
Chrysin 7-(6-O-malonylglucoside)	Flavonoids	Flavones	C24H22O12	503.12	255.07	502.111	[M+H]+	-
Kaempferol-3-O-sophoroside-7-O-glucoside*	Flavonoids	Flavonols	C33H40O21	773.21	287.06	772.206	[M+H]+	55136-76-0
Kaempferol-6,8-di-C-glucoside-7-O-glucoside*	Flavonoids	Flavonols	C33H40O21	773.21	287.06	772.206	[M+H]+	-
Orientin-7-O-glucoside*	Flavonoids	Flavones	C27H30O16	611.16	449.11	610.153	[M+H]+	-
Acacetin-7-O-(6''-O-malonyl)sophoroside	Flavonoids	Flavones	C31H34O18	695.18	285.08	694.174	[M+H]+	-
1-(3,4-Dihydroxy-5-methoxypheny)-7-(4-hydroxyphenyl)hept-1-ene-3,5-diol	Others	Ketone compounds	C20H24O6	361.16	137.06	360.157	[M+H]+	-
Kukoamine D	Alkaloids	Alkaloids	C28H42N4O6	531.32	222.11	530.31	[M+H]+	-
Tarennoside*	Terpenoids	Ditepenoids	C16H22O9	359.13	179.07	358.126	[M+H]+	61081-59-2
Norcodeine*	Alkaloids	Alkaloids	C17H19NO3	286.15	107.05	285.137	[M+H]+	467-15-2
Suspensaside	Phenolic acids	Phenolic acids	C29H36O16	641.21	325.09	640.2	[M+H]+	84213-44-5
6-Tuliposide B	Others	Others	C11H18O9	295.1	115.04	294.095	[M+H]+	-
Tuliposide B	Organic acids	Organic acids	C11H18O9	295.1	115.04	294.095	[M+H]+	19870-33-8
Kikkanol E	Terpenoids	Ditepenoids	C15H24O3	253.18	175.15	252.173	[M+H]+	-
Artemisinic aldehyde	Alkaloids	Alkaloids	C15H22O	219.17	159.12	218.167	[M+H]+	-
(-)-Variabilin*	Flavonoids	Isoflavones	C17H16O5	301.11	135.04	300.1	[M+H]+	3187-52-8
suspenol	Others	Saccharides	C8H16O4	177.11	123.08	176.104	[M+H]+	-
3'-methoxyquercetin-3-O-L-rhamnosyl(1→2)-glucopyranoside*	Flavonoids	Flavonols	C28H32O16	625.17	317.07	624.169	[M+H]+	-
Diosmetin-8-C-(2''-O-rhamnosyl)glucoside	Flavonoids	Flavones	C28H32O15	609.18	463.12	608.174	[M+H]+	98891-92-0
Limocitrin 7-neohesperidoside	Flavonoids	Flavonols	C29H34O17	655.19	347.07	654.18	[M+H]+	-
Tyr-Leu	Amino acids and derivatives	Amino acids and derivatives	C15H22N2O4	295.16	136.08	294.158	[M+H]+	17355-10-1
h-gamma-Glu-leu-oh	Amino acids and derivatives	Amino acids and derivatives	C11H20N2O5	261.15	132.1	260.137	[M+H]+	-
4-amino-2-(1-amino-3-(((S)-1-carboxyethyl)amino)-3-oxopropyl)-6-methyl-3-oxoheptanoic acid	Amino acids and derivatives	Amino acids and derivatives	C14H25N3O6	332.18	86.1	331.174	[M+H]+	-
Ile-Phe	Amino acids and derivatives	Amino acids and derivatives	C15H22N2O3	279.17	86.1	278.163	[M+H]+	-
Orientin-6-C-arabinoside	Flavonoids	Flavones	C26H28O15	581.15	443.1	580.143	[M+H]+	-
Vicenin-2	Flavonoids	Flavones	C27H30O15	595.17	427.1	594.159	[M+H]+	23666-13-9
Vitexin 2''-O-beta-D-glucoside	Flavonoids	Flavones	C27H30O15	595.16	313.07	594.159	[M+H]+	61360-94-9
Apigenin-6-C-xyloside-8-C-arabinoside*	Flavonoids	Flavones	C25H26O13	535.14	481.11	534.137	[M+H]+	-
Quercetin-3-O-(6''-O-arabinosyl)glucoside*	Flavonoids	Flavonols	C26H28O16	597.14	303.05	596.138	[M+H]+	-
Quercetin-7-O-rutinoside*	Flavonoids	Flavonols	C27H30O16	611.16	303.05	610.153	[M+H]+	147714-62-3
Quercetin-3,4'-O-di-glucoside	Flavonoids	Flavonols	C27H30O17	627.16	303.05	626.148	[M+H]+	29125-80-2
Tricin-5-O-Glucoside	Flavonoids	Flavones	C23H24O12	493.13	331.08	492.127	[M+H]+	32769-00-9
Syringetin-3-O-glucoside	Flavonoids	Flavonols	C23H24O13	509.13	347.08	508.122	[M+H]+	40039-49-4
Tricin-4'-O-(2''-Sinapoyl)glucoside-5-O-glucoside	Flavonoids	Flavones	C40H44O21	861.24	331.08	860.237	[M+H]+	-
Tricin-4'-O-(β-guaiacylglycerol)ether-5-O-(6''-malonyl)glucoside*	Flavonoids	Flavones	C36H38O19	775.21	331.08	774.201	[M+H]+	-
[5]-Shogaol methyl	Phenolic acids	Phenolic acids	C17H24O3	277.18	145.06	276.173	[M+H]+	-
Acacetin-7-O-glucosyl(1→4)xyloside	Flavonoids	Flavones	C27H30O14	579.17	285.08	578.163	[M+H]+	-
Isoorientin-7-O-glucoside*	Flavonoids	Flavones	C27H30O16	611.17	449.11	610.153	[M+H]+	-
irilinB-7-glucoside-O-malonate	Flavonoids	Isoflavones	C25H24O14	549.12	301.07	548.116	[M+H]+	-
Des-O-Methyllasiodiplodin	Others	Lactones	C16H22O4	279.16	149.03	278.152	[M+H]+	32885-82-8
Dendronobilin I	Terpenoids	Sesquiterpenoids	C18H30O3	295.23	179.14	294.219	[M+H]+	-
Furost-20(22)-ene-3,26-diol-3-O-glucosyl(1→2)galactoside-26-O-glucoside (Macrostemonoside F)	Steroids	Steroidal saponins	C45H74O18	903.49	417.34	902.487	[M+H]+	151215-11-1
3-Hydroxy-3,7,11-trimethyldodeca-1,6E,10-trien-9-yl isobutyrate	Terpenoids	Sesquiterpenoids	C18H30O3	295.23	81.07	294.219	[M+H]+	-
Betulinic acid	Terpenoids	Triterpene	C30H48O3	457.37	135.12	456.36	[M+H]+	472-15-1
11-hydroxy-3-oxo-4(5),6(7)-diene-eudesman-12-ol	Terpenoids	Sesquiterpenoids	C15H22O2	235.17	133.1	234.162	[M+H]+	-
Isocyperol*	Terpenoids	Sesquiterpenoids	C15H24O	221.19	147.12	220.183	[M+H]+	20085-00-1
(1R,4aR,7R,8aR)-1,4a,8a-trimethyl-7-(prop-1-en-2-yl)-deca-hydronaphthalen-1-ol	Terpenoids	Sesquiterpenoids	C15H24O	221.19	105.07	220.183	[M+H]+	-
7α(H),10β-eudesm-4-en-3-one-11,12-diol	Terpenoids	Sesquiterpenoids	C15H24O3	253.18	149.13	252.173	[M+H]+	-
Cyclic AMP	Nucleotides and derivatives	Nucleotides and derivatives	C10H12N5O6P	330.06	136.06	329.053	[M+H]+	-
4-Hydroxy-L-tryptophan*	Amino acids and derivatives	Amino acids and derivatives	C11H12N2O3	221.09	130.06	220.085	[M+H]+	25242-90-4
6-Deoxy-6-sulfo-D-glucono-1,5-lactone	Others	Lactones	C6H10O8S	243.02	225.01	242.01	[M+H]+	-
Guanosine-5'-monophosphate*	Nucleotides and derivatives	Nucleotides and derivatives	C10H14N5O8P	364.06	152.05	363.058	[M+H]+	-
2-Amino-4-methylvaleric acid	Others	Others	C6H13NO2	132.1	86.1	131.095	[M+H]+	-
6-methyl luteolin	Flavonoids	Flavones	C16H12O6	301.07	167.03	300.063	[M+H]+	-
Delphinidin 3,5,3'-triglucoside	Flavonoids	Anthocyanidins	C33H41O22+	789.21	303.05	789.208	[M]+	-
Cyanidin 3-O-sophoroside	Flavonoids	Anthocyanidins	C27H31O16+	611.16	287.05	611.161	[M]+	38820-68-7
Senkyunolide C*	Others	Lactones	C12H12O3	205.09	149.02	204.079	[M+H]+	-
delta-Guanidinovaleric acid	Organic acids	Organic acids	C6H13N3O2	160.11	114.04	159.101	[M+H]+	462-93-1
γ-Glu-Leu	Amino acids and derivatives	Amino acids and derivatives	C11H20N2O5	261.14	86.1	260.137	[M+H]+	2566-39-4
Myricetin-3-O-galactoside-3'-O-rhamnoside	Flavonoids	Flavonols	C27H30O17	627.16	319.05	626.148	[M+H]+	-
Formononetin 7-O-(6-O-malonyl-beta-D-glucoside)	Flavonoids	Isoflavones	C25H24O12	517.13	269.09	516.127	[M+H]+	-
sanshodiol*	Lignans and Coumarins	Lignans	C20H22O6	359.15	137.06	358.142	[M+H]+	-
5-hydroxy-1-(4-hydroxyphenyl)-7-(4-hydroxy-3-methoxyphenyl)-3-heptanone	Others	Ketone compounds	C20H24O5	345.17	327.16	344.162	[M+H]+	-
5-hydroxy-1-phenyl-7-(3,4-dihydroxyphenyl)-3-heptanone	Others	Ketone compounds	C19H22O4	315.16	149.06	314.152	[M+H]+	-
1-(4-hydroxyphenyl)-7-phenylhepta-3,5-dione	Others	Ketone compounds	C19H20O3	297.15	107.05	296.141	[M+H]+	-
7-(4-Hydroxy-3-methoxy-phenyl)-1-(4-hydroxy-phenyl)-hept-4-en-3-one	Others	Ketone compounds	C20H22O4	327.16	137.06	326.152	[M+H]+	-
5-hydroxy-7-(4-hydroxyphenyl)-1-phenyl-3-heptanone	Others	Ketone compounds	C19H22O3	299.17	133.07	298.157	[M+H]+	83161-96-0
1-(4-Hydroxy-3-methoxyphenyl)-7-phenylhept-4-en-3-one	Others	Ketone compounds	C20H22O3	311.17	163.08	310.157	[M+H]+	-
5-hydroxy-1-phenyl-7-(4-hydroxy-3-methoxyphenyl)-3-heptanone*	Others	Ketone compounds	C20H24O4	329.18	131.05	328.168	[M+H]+	-
7-(4-Hydroxy-3-methoxyphenyl)-1-phenylhept-4-en-3-one	Others	Ketone compounds	C20H22O3	311.17	163.08	310.157	[M+H]+	-
5-hydroxy-1,7-diphenyl-3-heptanone	Others	Ketone compounds	C19H22O2	283.17	117.07	282.162	[M+H]+	55836-43-6
1,7-diphenyl-3,5-heptanedione	Others	Ketone compounds	C19H20O2	281.15	105.07	280.146	[M+H]+	-
Centaurein	Flavonoids	Flavonols	C24H26O13	523.14	361.09	522.137	[M+H]+	35595-03-0
1,7-diphenyl-4-hepten-3-one	Others	Ketone compounds	C19H20O	265.16	91.06	264.151	[M+H]+	79559-59-4
Isoluteolin-6,8-di-C-glucoside	Flavonoids	Isoflavones	C27H30O16	611.16	491.12	610.153	[M+H]+	-
6-Hydroxykaempferol-3-O-rutinoside-6-O-glucoside*	Flavonoids	Flavonols	C33H40O21	773.21	303.05	772.206	[M+H]+	-
5,7,8-Tetrahydroxy-6-methoxyflavone	Flavonoids	Flavones	C16H12O6	301.07	286.05	300.063	[M+H]+	-
Rhodionidin*	Flavonoids	Flavonols	C27H30O16	611.16	303.05	610.153	[M+H]+	94696-40-9
Tamarixetin-3-O-(6''-malonyl)glucoside	Flavonoids	Flavonols	C25H24O15	565.12	317.07	564.111	[M+H]+	-
Kaempferide-3-O-(6''-malonyl)glucoside	Flavonoids	Flavonols	C25H24O14	549.12	301.07	548.117	[M+H]+	-
6-Hydroxykaempferol-3,6-O-diglucoside	Flavonoids	Flavonols	C27H30O17	627.16	303.05	626.148	[M+H]+	142674-16-6
Pyridoxal	Others	Vitamin	C8H9NO3	168.06	150.05	167.058	[M+H]+	66-72-8
Vitexin-2''-O-galactoside	Flavonoids	Flavones	C27H30O15	595.17	433.12	594.159	[M+H]+	-
1,3-Dihydroxyurs-12-en-28-oic acid (Kaneric acid)	Terpenoids	Triterpene	C30H48O4	473.36	455.35	472.355	[M+H]+	107693-87-8
Sophoflavescenol*	Flavonoids	Flavonols	C21H20O6	369.13	313.07	368.126	[M+H]+	216450-65-6
Jolkinolide E	Terpenoids	Ditepenoids	C20H28O2	301.22	119.08	300.209	[M+H]+	54494-34-7
4,5-Dehydro-L-leucine	Amino acids and derivatives	Amino acids and derivatives	C6H11NO2	130.09	84.08	129.079	[M+H]+	-
(3-(carboxyamino)-2-methylpropanoyl)phenylalanine	Amino acids and derivatives	Amino acids and derivatives	C14H18N2O5	295.13	120.08	294.122	[M+H]+	-
Petunidin-3-O-(6''-O-p-coumaroyl)rutinoside	Flavonoids	Anthocyanidins	C37H39O18+	771.21	317.07	771.213	[M]+	-
Isoleucyl-Glutamyl-Leucine	Amino acids and derivatives	Amino acids and derivatives	C17H31N3O6	374.23	243.13	373.221	[M+H]+	-
L-Noradrenaline	Alkaloids	Alkaloids	C8H11NO3	170.08	107.05	169.074	[M+H]+	51-41-2
Delphinidin-3-O-rutinoside-7-O-glucoside	Flavonoids	Anthocyanidins	C33H41O21+	773.21	465.1	773.213	[M]+	-
9-Arabinosyladenine*	Nucleotides and derivatives	Nucleotides and derivatives	C10H13N5O4	268.11	136.07	267.097	[M+H]+	-
(7)-1,6-Dihydroxy-2-methylenehexahydro-3H-pyrrolizine-3-one	Alkaloids	Pyrrole alkaloids	C8H11NO3	170.08	84.05	170.081	[M+H]+	-
Linderolide G	Others	Lactones	C15H18O3	247.13	229.12	246.126	[M+H]+	1416449-10-9
Chrysoeriol-5,7-di-O-glucoside	Flavonoids	Flavones	C28H32O16	625.17	301.07	624.169	[M+H]+	-
Luteolin-7,3'-di-O-glucoside	Flavonoids	Flavones	C27H30O16	611.16	287.06	610.153	[M+H]+	52187-80-1
hydrangenol-O-glucoside-O-glucoside	Lignans and Coumarins	Coumarins	C27H32O14	581.18	257.08	580.179	[M+H]+	-
Chrysoeriol-7-O-gentiobioside	Flavonoids	Flavones	C28H32O16	625.18	301.07	624.169	[M+H]+	-
Rhododendrin	Others	Others	C16H24O7	329.16	149.1	328.152	[M+H]+	497-78-9
5'-Prenylhomoeriodictyol	Flavonoids	Flavanones	C21H22O6	371.15	315.09	370.142	[M+H]+	671781-82-1
L-Asparagine	Amino acids and derivatives	Amino acids and derivatives	C4H8N2O3	133.06	74.02	132.054	[M+H]+	70-47-3
Coniferyl aldehyde*	Others	Aldehyde compounds	C10H10O3	179.07	91.06	178.063	[M+H]+	20649-42-7
Spermidine	Alkaloids	Alkaloids	C7H19N3	146.17	72.08	145.158	[M+H]+	124-20-9
Spermine	Alkaloids	Alkaloids	C10H26N4	203.22	84.08	202.216	[M+H]+	71-44-3
Myricetin	Flavonoids	Flavonols	C15H10O8	319.04	153.02	318.038	[M+H]+	529-44-2
Apigenin 7-O-neohesperidoside	Flavonoids	Flavones	C27H30O14	579.17	271.06	578.164	[M+H]+	17306-46-6
(+)-Gallocatechin	Flavonoids	Flavanols	C15H14O7	307.08	139.04	306.074	[M+H]+	970-73-0
Baicalin*	Flavonoids	Flavones	C21H18O11	447.09	271.06	446.085	[M+H]+	21967-41-9
Apigenin-5-O-glucoside	Flavonoids	Flavones	C21H20O10	433.11	271.06	432.106	[M+H]+	28757-27-9
Indole-3-carboxaldehyde	Alkaloids	Plumerane	C9H7NO	146.06	91.05	145.053	[M+H]+	487-89-8
Phytol	Lipids	Free fatty acids	C20H40O	297.32	251.14	296.308	[M+H]+	7541-49-3
Nicotinamide	Others	Vitamin	C6H6N2O	123.06	80.05	122.048	[M+H]+	98-92-0
L-Homocitrulline	Amino acids and derivatives	Amino acids and derivatives	C7H15N3O3	190.12	84.08	189.111	[M+H]+	1190-49-4
Glycine	Amino acids and derivatives	Amino acids and derivatives	C2H5NO2	76.04	59.01	75.032	[M+H]+	56-40-6
Methionine	Amino acids and derivatives	Amino acids and derivatives	C5H11NO2S	150.06	61.01	149.051	[M+H]+	59-51-8
Riboflavin	Others	Vitamin	C17H20N4O6	377.15	243.09	376.138	[M+H]+	83-88-5
L-Tyrosine*	Amino acids and derivatives	Amino acids and derivatives	C9H11NO3	182.08	136.08	181.074	[M+H]+	60-18-4
L-Histidine	Amino acids and derivatives	Amino acids and derivatives	C6H9N3O2	156.08	110.07	155.07	[M+H]+	71-00-1
Cytosine	Nucleotides and derivatives	Nucleotides and derivatives	C4H5N3O	112.05	95.02	111.043	[M+H]+	71-30-7
L-Valine	Amino acids and derivatives	Amino acids and derivatives	C5H11NO2	118.09	72.08	117.079	[M+H]+	72-18-4
L-Isoleucine*	Amino acids and derivatives	Amino acids and derivatives	C6H13NO2	132.1	86.1	131.095	[M+H]+	73-32-5
L-Arginine	Amino acids and derivatives	Amino acids and derivatives	C6H14N4O2	175.12	116.07	174.112	[M+H]+	74-79-3
5-Methoxytryptamine	Alkaloids	Plumerane	C11H14N2O	191.12	159.07	190.111	[M+H]+	608-07-1
4-Guanidinobutanoate	Organic acids	Organic acids	C5H11N3O2	146.09	87.04	145.085	[M+H]+	463-00-3
L-Homoserine	Amino acids and derivatives	Amino acids and derivatives	C4H9NO3	120.07	74.06	119.058	[M+H]+	672-15-1
Glycyl-leucine	Amino acids and derivatives	Amino acids and derivatives	C8H16N2O3	189.12	86.1	188.116	[M+H]+	869-19-2
1-Methyladenine	Nucleotides and derivatives	Nucleotides and derivatives	C6H7N5	150.08	133.05	149.07	[M+H]+	5142-22-3
Glycitin	Flavonoids	Isoflavones	C22H22O10	447.13	285.08	446.121	[M+H]+	40246-10-4
Isoeugenol	Others	Others	C10H12O2	165.09	105.07	164.084	[M+H]+	97-54-1
Isoschaftoside	Flavonoids	Flavones	C26H28O14	565.16	409.09	564.148	[M+H]+	52012-29-0
Orientin	Flavonoids	Flavones	C21H20O11	449.11	299.05	448.101	[M+H]+	28608-75-5
Pantothenate	Others	Vitamin	C9H17NO5	220.12	90.05	219.111	[M+H]+	79-83-4
Nicotianamine	Alkaloids	Alkaloids	C12H21N3O6	304.15	185.09	303.143	[M+H]+	34441-14-0
N5-Ethyl-L-glutamine	Amino acids and derivatives	Amino acids and derivatives	C7H14N2O3	175.11	84.04	174.1	[M+H]+	3081-61-6
(-)-Epiafzelechin	Flavonoids	Flavanols	C15H14O5	275.09	107.05	274.084	[M+H]+	24808-04-6
N-Feruloyltyramine	Alkaloids	Phenolamine	C18H19NO4	314.14	177.05	313.131	[M+H]+	66648-43-9
Sweroside	Terpenoids	Monoterpenoids	C16H22O9	359.13	197.08	358.126	[M+H]+	14215-86-2
Geniposide	Terpenoids	Monoterpenoids	C17H24O10	389.14	209.08	388.137	[M+H]+	24512-63-8
L-Norleucine*	Amino acids and derivatives	Amino acids and derivatives	C6H13NO2	132.1	86.1	131.095	[M+H]+	327-57-1
N-Acetyl-D-galactosamine	Others	Saccharides	C8H15NO6	222.1	84.05	221.09	[M+H]+	1811-31-0
Calceolarioside B*	Phenolic acids	Phenolic acids	C23H26O11	479.15	163.04	478.147	[M+H]+	105471-98-5
L-Alanyl-L-Phenylalanine	Amino acids and derivatives	Amino acids and derivatives	C12H16N2O3	237.12	120.09	236.116	[M+H]+	3061-90-3
5-Oxo-D-proline	Amino acids and derivatives	Amino acids and derivatives	C5H7NO3	130.05	84.05	129.043	[M+H]+	4042-36-8
L-Leucyl-L-phenylalanine	Amino acids and derivatives	Amino acids and derivatives	C15H22N2O3	279.17	120.08	278.163	[M+H]+	56217-82-4
D-Threose	Others	Saccharides	C4H8O4	121.05	93.06	120.042	[M+H]+	95-43-2
Sinapoyl malate	Phenolic acids	Phenolic acids	C15H16O9	341.09	207.07	340.079	[M+H]+	92344-58-6
N1,N8-Bis(sinapoyl)spermidine	Alkaloids	Phenolamine	C29H39N3O8	558.28	207.07	557.274	[M+H]+	-
Phenylethanolamine	Alkaloids	Alkaloids	C8H11NO	138.09	120.08	137.084	[M+H]+	7568-93-6
Nicotinate D-ribonucleoside	Others	Vitamin	C11H14NO6+	256.08	124.04	256.082	[M]+	17720-18-2
5-Aminolevulinate	Alkaloids	Alkaloids	C5H9NO3	132.07	86.06	131.058	[M+H]+	106-60-5
DIMBOA-glucoside	Alkaloids	Alkaloids	C15H19NO10	374.11	198.08	373.101	[M+H]+	18607-79-9
Benzamide	Alkaloids	Alkaloids	C7H7NO	122.06	105.03	121.053	[M+H]+	55-21-0
Cholesterol	Steroids	Steroid	C27H46O	387.36	331.13	386.355	[M+H]+	57-88-5
2-Aminopurine	Nucleotides and derivatives	Nucleotides and derivatives	C5H5N5	136.06	119.04	135.054	[M+H]+	452-06-2
N,N-Dimethyl-5-methoxytryptamine	Alkaloids	Plumerane	C13H18N2O	219.15	174.09	218.142	[M+H]+	1019-45-0
Choline	Alkaloids	Alkaloids	C5H14NO+	104.11	60.08	104.107	[M]+	62-49-7
Agmatine	Alkaloids	Alkaloids	C5H14N4	131.13	114.1	130.122	[M+H]+	306-60-5
Chrysoeriol-7,4'-di-O-glucoside	Flavonoids	Flavones	C28H32O16	625.18	301.07	624.169	[M+H]+	-
Chrysoeriol-7-O-(6''-malonyl)glucoside*	Flavonoids	Flavones	C25H24O14	549.12	301.07	548.117	[M+H]+	-
Apigenin-8-C-glucoside-7-O-Sophoroside	Flavonoids	Flavones	C33H40O20	757.22	595.2	756.211	[M+H]+	-
Isoorientin-7-O-(6''-feruloyl)glucoside	Flavonoids	Flavones	C37H38O19	787.21	463.1	786.201	[M+H]+	-
Vitexin-7-O-(6''-p-coumaroyl)glucoside	Flavonoids	Flavones	C36H36O17	741.2	147.3	740.195	[M+H]+	-
Quercetin-3-O-(6''-O-malonyl)glucosyl-5-O-glucoside	Flavonoids	Flavonols	C30H32O20	713.16	465.1	712.149	[M+H]+	-
Quercetin-7-O-(6''-malonyl)glucosyl-5-O-glucoside	Flavonoids	Flavonols	C30H32O20	713.16	465.2	712.149	[M+H]+	-
Tricin-7-O-Glucoside*	Flavonoids	Flavones	C23H24O12	493.13	331.08	492.127	[M+H]+	32769-01-0
5-(2-Hydroxyethyl)-4-methylthiazole	Others	Others	C6H9NOS	144.05	113.03	143.041	[M+H]+	137-00-8
Piperidine	Alkaloids	Piperidine alkaloids	C5H11N	86.1	69.07	85.0891	[M+H]+	110-89-4
D-Glucosamine	Others	Saccharides	C6H13NO5	180.09	163.06	179.079	[M+H]+	3416-24-8
5'-O-beta-D-Glucosylpyridoxine	Others	Vitamin	C14H21NO8	332.13	152.07	331.127	[M+H]+	-
4-Pyridoxic acid-O-glucoside	Others	Vitamin	C14H19NO9	346.11	184.06	345.106	[M+H]+	-
Pyridoxine-5'-O-(6''-feruloyl)glucoside	Others	Vitamin	C24H29NO11	508.18	152.4	507.174	[M+H]+	-
5-Methoxyindoleacetate	Alkaloids	Plumerane	C11H11NO3	206.08	145.05	205.074	[M+H]+	3471-31-6
LysoPC 18:3	Lipids	LPC	C26H48NO7P	518.32	184.07	517.317	[M+H]+	-
LysoPC 16:0	Lipids	LPC	C24H50NO7P	496.34	184.07	495.332	[M+H]+	17364-16-8
LysoPC 18:3(2n isomer)	Lipids	LPC	C26H48NO7P	518.32	184.07	517.317	[M+H]+	-
LysoPE 18:2(2n isomer)*	Lipids	LPE	C23H44NO7P	478.29	337.27	477.286	[M+H]+	-
LysoPE 18:2	Lipids	LPE	C23H44NO7P	478.29	337.27	477.286	[M+H]+	-
Thiamine	Others	Vitamin	C12H17N4OS+	265.11	122.07	265.112	[M]+	70-16-6
AMP*	Nucleotides and derivatives	Nucleotides and derivatives	C10H14N5O7P	348.07	136.06	347.063	[M+H]+	61-19-8
GMP*	Nucleotides and derivatives	Nucleotides and derivatives	C10H14N5O8P	364.07	152.06	363.058	[M+H]+	85-32-5
1-Stearidonoyl-Glycerol	Lipids	Glycerol ester	C21H34O4	351.25	147.12	350.246	[M+H]+	-
10-Formyltetrahydrofolate*	Alkaloids	Alkaloids	C20H23N7O7	474.17	327.12	473.166	[M+H]+	2800-34-2
6-Methylmercaptopurine	Nucleotides and derivatives	Nucleotides and derivatives	C6H6N4S	167.04	125	166.031	[M+H]+	50-66-8
LysoPC 16:0(2n isomer)	Lipids	LPC	C24H50NO7P	496.34	184.07	495.332	[M+H]+	-
L-Citrulline	Amino acids and derivatives	Amino acids and derivatives	C6H13N3O3	176.1	113.07	175.096	[M+H]+	372-75-8
L-Glutamate	Amino acids and derivatives	Amino acids and derivatives	C5H9NO4	148.06	84.04	147.053	[M+H]+	56-86-0
L-Phenylalanine	Amino acids and derivatives	Amino acids and derivatives	C9H11NO2	166.09	120.08	165.079	[M+H]+	63-91-2
L-Lysine	Amino acids and derivatives	Amino acids and derivatives	C6H14N2O2	147.11	84.08	146.106	[M+H]+	56-87-1
5-Aminopentanoate	Organic acids	Organic acids	C5H11NO2	118.09	101.06	117.079	[M+H]+	660-88-8
1-Methylxanthine	Nucleotides and derivatives	Nucleotides and derivatives	C6H6N4O2	167.06	110.03	166.049	[M+H]+	6136-37-4
L-Glutamine	Amino acids and derivatives	Amino acids and derivatives	C5H10N2O3	147.08	84.04	146.069	[M+H]+	56-85-9
Adenosine*	Nucleotides and derivatives	Nucleotides and derivatives	C10H13N5O4	268.1	136.06	267.097	[M+H]+	58-61-7
6-Aminohexanoate	Organic acids	Organic acids	C6H13NO2	132.1	69.07	131.095	[M+H]+	60-32-2
Nicotinate	Others	Vitamin	C6H5NO2	124.04	78.03	123.032	[M+H]+	59-67-6
Tyramine	Alkaloids	Alkaloids	C8H11NO	138.09	103.05	137.084	[M+H]+	51-67-2
Guanine*	Nucleotides and derivatives	Nucleotides and derivatives	C5H5N5O	152.06	135.03	151.049	[M+H]+	73-40-5
Deoxyguanosine	Nucleotides and derivatives	Nucleotides and derivatives	C10H13N5O4	268.1	152.06	267.097	[M+H]+	961-07-9
Pyridoxine	Others	Vitamin	C8H11NO3	170.08	134.06	169.074	[M+H]+	65-23-6
5'-Methylthioadenosine	Nucleotides and derivatives	Nucleotides and derivatives	C11H15N5O3S	298.1	136.06	297.09	[M+H]+	2457-80-9
1-Methylnicotinamide	Alkaloids	Pyridine alkaloids	C7H9N2O	138.08	94.07	137.071	[M+H]+	1005-24-9
Cadaverine	Alkaloids	Alkaloids	C5H14N2	103.12	86.1	102.116	[M+H]+	462-94-2
Serotonin	Alkaloids	Plumerane	C10H12N2O	177.1	160.08	176.095	[M+H]+	50-67-9
Biotin	Others	Vitamin	C10H16N2O3S	245.1	227.08	244.088	[M+H]+	58-85-5
N-Methylnicotinate	Alkaloids	Pyridine alkaloids	C7H7NO2	138.06	94.07	137.048	[M+H]+	535-83-1
4-Pyridoxate	Others	Vitamin	C8H9NO4	184.06	148.04	183.053	[M+H]+	82-82-6
L-Methionine S-oxide	Amino acids and derivatives	Amino acids and derivatives	C5H11NO3S	166.05	102.06	165.046	[M+H]+	3226-65-1
4-Nitrophenol	Others	Others	C6H5NO3	140.03	98.96	139.027	[M+H]+	100-02-7
Quercetin	Flavonoids	Flavonols	C15H10O7	303.05	137.02	302.043	[M+H]+	117-39-5
cis-Aconitate	Organic acids	Organic acids	C6H6O6	175.02	98.98	174.016	[M+H]+	4023-65-8
4-Aminobutanoate	Organic acids	Organic acids	C4H9NO2	104.07	69.03	103.063	[M+H]+	56-12-2
2-Amino-2-methylpropanoate	Organic acids	Organic acids	C4H9NO2	104.07	58.07	103.063	[M+H]+	62-57-7
N,N-Dimethylglycine	Amino acids and derivatives	Amino acids and derivatives	C4H9NO2	104.07	58.07	103.063	[M+H]+	1118-68-9
Pyridoxamine	Alkaloids	Pyridine alkaloids	C8H12N2O2	169.1	134.06	168.09	[M+H]+	85-87-0
dAMP	Nucleotides and derivatives	Nucleotides and derivatives	C10H14N5O6P	332.08	136.06	331.068	[M+H]+	653-63-4
Succinyladenosine	Nucleotides and derivatives	Nucleotides and derivatives	C14H17N5O8	384.12	252.07	383.108	[M+H]+	4542-23-8
Biochanin A-beta-D-glucoside*	Flavonoids	Isoflavones	C22H22O10	447.13	285.07	446.121	[M+H]+	5928-26-7
3,4-Dihydroxy-L-phenylalanine	Amino acids and derivatives	Amino acids and derivatives	C9H11NO4	198.08	152.07	197.069	[M+H]+	59-92-7
7-Methylguanine	Nucleotides and derivatives	Nucleotides and derivatives	C6H7N5O	166.07	149.05	165.065	[M+H]+	578-76-7
beta-Sitosterol	Steroids	Steroid	C29H50O	415.39	119.2	414.386	[M+H]+	83-46-5
p-Methoxycinnamaldehyde	Others	Aldehyde compounds	C10H10O2	163.08	91.05	162.068	[M+H]+	1963-36-6
Apigenin 7-O-[beta-D-apiosyl-(1->2)-beta-D-glucoside]	Flavonoids	Flavones	C26H28O14	565.16	271.06	564.148	[M+H]+	26544-34-3
20-Hydroxyecdysone	Steroids	Steroid	C27H44O7	481.32	371.22	480.309	[M+H]+	5289-74-7
Piperine	Alkaloids	Piperidine alkaloids	C17H19NO3	286.14	171.04	285.137	[M+H]+	94-62-2
Eupatilin	Flavonoids	Flavones	C18H16O7	345.1	330.07	344.09	[M+H]+	22368-21-4
Diosmetin-6-C-glucoside	Flavonoids	Flavones	C22H22O11	463.12	427.1	462.116	[M+H]+	15822-82-9
Chrysoeriol-6,8-di-C-glucoside	Flavonoids	Flavones	C28H32O16	625.18	487.12	624.169	[M+H]+	-
5,2'-Dihydroxy-7,8-dimethoxyflavone glucoside*	Flavonoids	Flavones	C23H24O11	477.14	315.08	476.132	[M+H]+	-
Apigenin-6-C-(2''-glucuronyl)xyloside	Flavonoids	Flavones	C26H26O15	579.13	283.06	578.127	[M+H]+	-
Luteolin-6-C-arabinoside-7-O-glucoside	Flavonoids	Flavones	C26H28O15	581.15	383.07	580.143	[M+H]+	-
2,3,19-Trihydroxyolean-12-en-28-oic acid (Arjunic acid)	Terpenoids	Triterpene	C30H48O5	489.36	407.33	488.35	[M+H]+	31298-06-3
Glisoflavone*	Flavonoids	Isoflavones	C21H20O6	369.13	313.07	368.126	[M+H]+	125709-32-2
Genistein 8-C-glucoside	Flavonoids	Isoflavones	C21H20O10	433.11	283.06	432.106	[M+H]+	66026-80-0
Menisperine	Alkaloids	Aporphine alkaloids	C21H26NO4+	356.19	279.1	356.186	[M]+	25342-82-9
Phellodendroside	Flavonoids	Flavanonols	C26H30O11	519.19	357.13	518.179	[M+H]+	40451-69-2
Phellamurin	Flavonoids	Flavanonols	C26H30O11	519.19	357.13	518.179	[M+H]+	52589-11-4
Acacetin-7-O-galactoside*	Flavonoids	Flavones	C22H22O10	447.13	285.08	446.121	[M+H]+	-
Diosmetin-7-O-galactoside*	Flavonoids	Flavones	C22H22O11	463.12	301.07	462.116	[M+H]+	-
Diosmetin-7-O-glucuronide	Flavonoids	Flavones	C22H20O12	477.1	301.07	476.096	[M+H]+	35110-20-4
Luteolin 7-O-(6''-malonylglucoside)*	Flavonoids	Flavones	C24H22O14	535.11	287.05	534.101	[M+H]+	-
Quercetin-7-O-(6''-malonyl)glucoside	Flavonoids	Flavonols	C24H22O15	551.1	303.05	550.096	[M+H]+	98767-37-4
Quercetin-3-O-(2''-O-galactosyl)glucoside	Flavonoids	Flavonols	C27H30O17	627.16	465.1	626.148	[M+H]+	56782-99-1
Rengyoside B	Others	Others	C14H24O8	321.15	141.09	320.147	[M+H]+	123563-44-0
Rengyoside A	Phenolic acids	Phenolic acids	C14H26O8	323.17	107.09	322.163	[M+H]+	101489-32-1
Forsythialan A	Lignans and Coumarins	Lignans	C20H22O7	375.14	151.04	374.137	[M+H]+	1019859-20-1
11-methyl-forsythide	Terpenoids	Monoterpenoids	C17H24O11	422.17	243.09	404.132	[M+NH4]+	159598-00-2
Forsythenside B	Phenolic acids	Phenolic acids	C22H26O11	484.18	151.04	466.147	[M+NH4]+	202721-10-6
Calceolarioside A*	Phenolic acids	Phenolic acids	C23H26O11	479.15	163.04	478.147	[M+H]+	84744-28-5
Forsythiaside J	Phenolic acids	Phenolic acids	C28H34O15	611.2	163.03	610.19	[M+H]+	-
Forsythiaside C	Phenolic acids	Phenolic acids	C29H36O16	658.23	163.04	640.2	[M+NH4]+	-
Forsythoside B (Forsythiaside B)	Phenolic acids	Phenolic acids	C34H44O19	774.28	163.04	756.248	[M+NH4]+	81525-13-5
Swertiamarin	Terpenoids	Monoterpenoids	C16H22O10	375.13	177.05	374.121	[M+H]+	17388-39-5
Magnocurarine	Alkaloids	Isoquinoline alkaloids	C19H24NO3+	314.18	269.12	314.175	[M]+	6801-40-7
(S)-Reticuline	Alkaloids	Isoquinoline alkaloids	C19H23NO4	330.17	299.13	329.163	[M+H]+	3968-19-2
Hispanolone	Terpenoids	Ditepenoids	C20H30O3	319.22	301.22	318.219	[M+H]+	18676-07-8
Epimedoside C	Flavonoids	Flavonols	C26H28O11	517.17	355.12	516.163	[M+H]+	55394-98-4
Sagittatoside B*	Flavonoids	Flavonols	C32H38O14	647.23	369.13	646.226	[M+H]+	118525-36-3
Cuhuoside	Flavonoids	Flavonols	C33H40O16	693.24	531.18	692.232	[M+H]+	150903-46-1
Epimedoside E	Flavonoids	Flavonols	C37H46O19	795.27	663.23	794.263	[M+H]+	39049-19-9
Diphylloside B	Flavonoids	Flavonols	C38H48O19	809.29	663.23	808.279	[M+H]+	118544-18-6
Rouhuoside	Flavonoids	Flavonols	C38H48O20	825.28	355.19	824.274	[M+H]+	131862-37-8
Jasminoside C*	Terpenoids	Monoterpenoids	C16H24O7	329.16	167.11	328.152	[M+H]+	214125-05-0
Violanthin	Flavonoids	Flavones	C27H30O14	579.17	525.14	578.164	[M+H]+	40581-17-7
Kukoamine A	Alkaloids	Phenolamine	C28H42N4O6	531.32	513.31	530.31	[M+H]+	75288-96-9
Patriscabratine	Alkaloids	Alkaloids	C27H28N2O4	445.21	252.1	444.205	[M+H]+	912353-09-4
Senkyunolide M	Others	Lactones	C16H22O4	279.16	121.03	278.152	[M+H]+	146986-60-9
LysoPC 18:2(2n isomer)	Lipids	LPC	C26H50NO7P	520.34	184.07	519.332	[M+H]+	-
Hexadecylsphingosine	Lipids	Sphingolipids	C16H35NO2	274.27	256.27	273.267	[M+H]+	-
LysoPC 16:1*	Lipids	LPC	C24H48NO7P	494.32	184.07	493.317	[M+H]+	76790-27-7
LysoPC 18:2	Lipids	LPC	C26H50NO7P	520.34	184.07	519.332	[M+H]+	-
LysoPC 18:1	Lipids	LPC	C26H52NO7P	522.36	184.07	521.348	[M+H]+	-
22,25-Epoxy-2,3,14,20-tetrahydroxycholest-7-en-6-one (Stachysterone D)	Steroids	Steroid	C27H42O6	463.31	353.23	462.298	[M+H]+	26361-67-1
6-Hydroxykaempferol-6,7-O-diglucoside*	Flavonoids	Flavonols	C27H30O17	627.16	303.05	626.148	[M+H]+	-
6-Hydroxykaempferol-3,6,7-O-triglucoside	Flavonoids	Flavonols	C33H40O22	789.21	303.05	788.201	[M+H]+	-
Ciwujiatone	Lignans and Coumarins	Lignans	C22H26O9	435.16	181.05	434.158	[M+H]+	-
Tigogenin-3-O-glucotrioside	Steroids	Steroidal saponins	C45H74O18	903.49	741.43	902.487	[M+H]+	-
6-hydroxycoumarin	Lignans and Coumarins	Coumarins	C9H6O3	163.04	89.04	162.032	[M+H]+	6093-68-1
Polypodine B	Steroids	Steroid	C27H44O8	497.31	425.27	496.304	[M+H]+	18069-14-2
Achyranthesterone A	Others	Others	C27H44O8	497.31	425.27	496.304	[M+H]+	-
1,7-bis(4-hydroxyphenyl)-3-heptanone	Others	Others	C19H22O3	299.16	107.05	298.157	[M+H]+	-
eupatorenone	Terpenoids	Sesquiterpenoids	C15H22O2	235.17	119.08	234.162	[M+H]+	-
Regaloside G	Phenolic acids	Phenolic acids	C19H26O11	429.14	193.05	430.147	[M-H]-	120601-64-1
Urate	Nucleotides and derivatives	Nucleotides and derivatives	C5H4N4O3	167.02	124.01	168.028	[M-H]-	69-93-2
beta-Hydroxyacteoside	Phenolic acids	Phenolic acids	C29H36O16	639.2	621.19	640.2	[M-H]-	90985-63-0
Betonyoside E	Phenolic acids	Phenolic acids	C35H46O20	785.25	623.2	786.258	[M-H]-	181301-30-4
6'-O-β-D-glucosylbarlerin	Terpenoids	Monoterpenoids	C25H38O17	609.2	447.12	610.211	[M-H]-	927691-88-1
Gemin D*	Tannins	Tannin	C27H22O18	633.08	301	634.081	[M-H]-	84744-46-7
Benzyl-(2''-O-xylosyl)glucoside*	Others	Others	C18H26O10	401.14	269.1	402.153	[M-H]-	-
6'-O-α-D-Xylopyranosylloganic acid;Qinjiaoside C	Terpenoids	Monoterpenoids	C21H32O14	507.17	213.08	508.179	[M-H]-	1471206-87-7
Mussaenosidic acid*	Terpenoids	Monoterpenoids	C16H24O10	375.13	169.09	376.137	[M-H]-	82451-22-7
Kankanoside A	Terpenoids	Monoterpenoids	C16H26O8	345.16	101.02	346.163	[M-H]-	-
Kankanoside P	Terpenoids	Monoterpenoids	C16H26O8	345.16	165.09	346.163	[M-H]-	-
Kankanoside E	Terpenoids	Monoterpenoids	C16H28O8	347.17	101.02	348.178	[M-H]-	-
7R,8S-erythro-3',4,9,9'-tetrahydroxy-3-methoxy-8-O-4'-neolignan-7-O-glucopyr-anoside,	Lignans and Coumarins	Lignans	C25H34O12	525.2	179.07	526.205	[M-H]-	-
7S,8R-threo-3',9,9'-trihydroxy-3-methoxy-4',7-epoxy-neolignan-4-O-rhamnoside	Lignans and Coumarins	Lignans	C25H32O10	491.19	315.12	492.2	[M-H]-	-
(7S,8S-Threo-3',4,7,9-tetrahydroxy-3-methoxy-8-O-4'-neolignan-9'-O-rhamnoside	Lignans and Coumarins	Lignans	C25H34O11	509.2	179.07	510.21	[M-H]-	-
Secoisolariciresinol-9'-O-glucoside	Lignans and Coumarins	Lignans	C26H36O11	523.22	475.2	524.226	[M-H]-	63320-67-2
Phelligridin J	Phenolic acids	Phenolic acids	C13H6O8	289	217.02	290.006	[M-H]-	935684-29-0
4,7,9,9'-Tetrahydroxy-3,3'-dimethoxy-8-O-4'-neolignan	Lignans and Coumarins	Lignans	C20H26O7	377.16	329.14	378.168	[M-H]-	-
3,5-Dihydroxy-4-methoxybenzoic acid; 4-O-Methylgallic Acid*	Phenolic acids	Phenolic acids	C8H8O5	183.03	124.02	184.037	[M-H]-	4319-02-2
Tamarixetin-3-O-rutinoside	Flavonoids	Flavonols	C28H32O16	623.16	315.05	624.169	[M-H]-	-
Litchioside C	Organic acids	Organic acids	C19H34O9	405.21	225.16	406.22	[M-H]-	-
Pinocembrin 7-rhamnosylglucoside	Flavonoids	Flavanones	C27H32O13	563.18	255.07	564.184	[M-H]-	13241-31-1
Laricitrin-3-O-(6''-acetyl)glucoside	Flavonoids	Flavonols	C24H24O14	535.11	331.05	536.117	[M-H]-	-
Naringenin-4'-O-glucoside*	Flavonoids	Flavanones	C21H22O10	433.12	271.06	434.121	[M-H]-	-
Isocoreopsin*	Flavonoids	Flavanones	C21H22O10	433.11	271.06	434.121	[M-H]-	-
2-O-Salicyl-6-O-Galloyl-D-Glucose	Phenolic acids	Phenolic acids	C20H20O12	451.09	313.05	452.096	[M-H]-	-
piscrocin C*	Others	Others	C10H12O5	211.06	148.02	212.069	[M-H]-	-
6'-O-caffeoylcatalpol	Terpenoids	Monoterpenoids	C24H28O13	523.15	161.03	524.153	[M-H]-	-
scroneoside B	Others	Others	C23H26O11	477.14	161.03	478.147	[M-H]-	-
syringaresinol-4-O-glucoside	Lignans and Coumarins	Lignans	C28H36O13	579.21	417.16	580.216	[M-H]-	-
Sedoheptulose	Others	Saccharides	C7H14O7	209.07	59.01	210.074	[M-H]-	3019-74-7
Cistanoside F	Phenolic acids	Phenolic acids	C21H28O13	487.15	179.03	488.153	[M-H]-	97411-47-7
6-Hydroxyluteolin 5-glucoside*	Flavonoids	Flavones	C21H20O12	463.09	301.03	464.096	[M-H]-	-
Lavandulifolioside*	Phenolic acids	Phenolic acids	C34H44O19	755.25	593.21	756.248	[M-H]-	-
Lirioresinol A*	Lignans and Coumarins	Lignans	C22H26O8	417.15	181.04	418.163	[M-H]-	-
Reynosin	Terpenoids	Sesquiterpenoids	C15H20O3	247.13	203.14	248.141	[M-H]-	28254-53-7
Ellagic acid-4-O-glucoside	Tannins	Tannin	C20H16O13	463.05	300.99	464.059	[M-H]-	-
Methyl Brevifolincarboxylate	Organic acids	Organic acids	C14H10O8	305.03	273	306.038	[M-H]-	154702-76-8
3,4-Dihydroxybenzaldehyde	Others	Aldehyde compounds	C7H6O3	137.02	93.04	138.032	[M-H]-	139-85-5
β-Oxoacteoside	Phenolic acids	Phenolic acids	C29H34O16	637.18	475.14	638.185	[M-H]-	-
8-Hydroxy-α-conidendrin	Lignans and Coumarins	Lignans	C20H20O7	371.11	327.03	372.121	[M-H]-	-
Phloroglucinol-1-O-β-D-glucopyranoside	Others	Others	C12H16O8	287.08	125.02	288.084	[M-H]-	-
3-Furoic acid	Organic acids	Organic acids	C5H4O3	111.01	67.02	112.016	[M-H]-	488-93-7
Dihydrophaseic acid-O-β-D-glucoside	Terpenoids	Sesquiterpenoids	C21H32O10	443.19	161.04	444.2	[M-H]-	-
2,3-Dihydroxyoleana-11,13(18)-dien-28-oic acid (Camaldulenic acid)	Terpenoids	Triterpene	C30H46O4	469.33	469.33	470.34	[M-H]-	71850-15-2
3-O-Galloyl-Glucose*	Phenolic acids	Phenolic acids	C13H16O10	331.07	169.01	332.074	[M-H]-	-
2-O-Galloyl-D-glucose	Phenolic acids	Phenolic acids	C13H16O10	331.07	169.01	332.074	[M-H]-	-
Furosin	Tannins	Tannin	C27H22O19	649.07	169.01	650.076	[M-H]-	81552-37-6
Matairesinol-4,4'-O-diglucoside	Lignans and Coumarins	Lignans	C32H42O16	681.24	357.13	682.247	[M-H]-	-
Nortrachelogenin-4-O-glucoside	Lignans and Coumarins	Lignans	C26H32O12	535.18	373.13	536.189	[M-H]-	33464-78-7
Quercetin-3-O-(6''-O-acetyl)galactoside	Flavonoids	Flavonols	C23H22O13	505.1	300.03	506.106	[M-H]-	-
5'-Methoxymatairesinoside*	Lignans and Coumarins	Lignans	C27H34O12	549.2	387.15	550.205	[M-H]-	1691201-82-7
Isoforsythoside A	Phenolic acids	Phenolic acids	C29H36O15	623.2	461.16	624.205	[M-H]-	1357910-26-9
Icariside E5*	Lignans and Coumarins	Lignans	C26H34O11	521.2	359.15	522.21	[M-H]-	126176-79-2
Robinlin	Terpenoids	Monoterpenoids	C11H18O3	197.12	153.12	198.126	[M-H]-	-
Nortrachelogenin-4'-O-gentiobioside*	Lignans and Coumarins	Lignans	C32H42O17	697.24	535.18	698.242	[M-H]-	-
Ferulic acid-4-O-glucoside	Phenolic acids	Phenolic acids	C16H20O9	355.1	193.05	356.111	[M-H]-	117405-51-3
Armexifolin	Terpenoids	Sesquiterpenoids	C15H18O4	261.11	217.12	262.12	[M-H]-	64929-15-3
5-Hydroxy-1-(4-hydroxy-3-methoxyphenyl)-7-(4-hydroxyphenyl)heptan-3-one	Others	Ketone compounds	C20H24O5	343.16	179.07	344.162	[M-H]-	-
5-Hydroxy-1,7-bis(4-hydroxy-3-methoxyphenyl)heptan-3-one	Others	Ketone compounds	C21H26O6	373.17	179.07	374.173	[M-H]-	-
5-Hydroxylbisabolon-9-one	Terpenoids	Sesquiterpenoids	C15H22O3	249.15	205.16	250.157	[M-H]-	-
Umbelliferone	Lignans and Coumarins	Coumarins	C9H6O3	161.02	133.03	162.032	[M-H]-	93-35-6
9,10,11-Trihydroxy-12-octadecenoic acid	Lipids	Free fatty acids	C18H34O5	329.23	311.22	330.241	[M-H]-	61911-67-9
Sanguiin H4*	Tannins	Tannin	C27H22O18	633.08	301.01	634.081	[M-H]-	84316-77-8
Rabdosia acid A*	Lipids	Free fatty acids	C18H30O3	293.21	275.2	294.219	[M-H]-	-
Demethyl coniferin	Others	Alcohol compounds	C15H20O8	327.11	165.05	328.116	[M-H]-	-
Methyl 2,4-dihydroxyphenylacetate*	Phenolic acids	Phenolic acids	C9H10O4	181.05	135.04	182.058	[M-H]-	67828-42-6
LysoPG 16:1	Lipids	Glycerol ester	C22H43O9P	481.25	245.04	482.264	[M-H]-	-
LysoPG 16:0	Lipids	Glycerol ester	C22H45O9P	483.27	255.23	484.28	[M-H]-	-
Sesamolinol-glucoside	Lignans and Coumarins	Lignans	C26H30O12	533.17	371.11	534.174	[M-H]-	-
Butyl Beta-D-Fructopyranoside	Others	Saccharides	C10H20O6	235.12	59.01	236.126	[M-H]-	67884-27-9
Ilicic acid	Terpenoids	Sesquiterpenoids	C15H24O3	251.17	191.14	252.173	[M-H]-	4586-68-9
2-hydroxynaringenin*	Flavonoids	Flavanones	C15H12O6	287.06	125.03	288.063	[M-H]-	-
glucoacetosyringone	Others	Ketone compounds	C16H22O9	357.12	135.04	358.126	[M-H]-	86402-41-7
Manglieside D	Lignans and Coumarins	Lignans	C26H34O11	521.2	329.14	522.21	[M-H]-	-
3,5-dihydroxy-4-[(2S,3R,4S,5S,6R)-3,4,5-trihydroxy-6-(sulfooxymethyl)oxan-2-yl]oxybenzoic acid*	Phenolic acids	Phenolic acids	C13H16O13S	411.02	241.01	412.031	[M-H]-	-
galloyl xylosyl glucoside*	Phenolic acids	Phenolic acids	C18H24O14	463.11	168.01	464.117	[M-H]-	-
(E)-caffeyl alcohol 4-O-β-D-glucopyranoside	Others	Alcohol compounds	C15H20O8	327.11	147.05	328.116	[M-H]-	-
Benzyl β-primeveroside*	Others	Others	C18H26O10	401.14	269.1	402.153	[M-H]-	130622-31-0
Kaempferol glucuronopyranosyl acetyl glucosyl malonyl glucoside	Flavonoids	Flavonols	C38H42O26	913.19	869.2	914.196	[M-H]-	-
2-Phenylethyl beta-primeveroside	Others	Alcohol compounds	C19H28O10	415.16	89.02	416.168	[M-H]-	129932-48-5
Hydroxy isoliquiritigenin glucoside*	Flavonoids	Chalcones	C21H22O10	433.11	271.06	434.121	[M-H]-	-
Phellatin	Flavonoids	Flavonols	C26H30O12	533.17	371.11	534.174	[M-H]-	-
Noricariside	Flavonoids	Flavonols	C26H30O12	533.16	371.11	534.174	[M-H]-	-
3,5-dihydroxy-4-{[(2s,3r,4s,5s,6r)-3,4,5-trihydroxy-6-[(sulfooxy)methyl]oxan-2-yl]oxy}benzoic acid*	Phenolic acids	Phenolic acids	C13H16O13S	411.02	241	412.031	[M-H]-	-
2-Hydroxy-8-carboxy-1-methyl-5-ethenyl-9,10-dihydrophenanthrene	Others	Others	C18H16O3	279.1	235.11	280.11	[M-H]-	-
2-β-D-Glucopyranosyloxy-5-hydroxy-phenylacetic acid	Phenolic acids	Phenolic acids	C14H18O9	329.09	123.05	330.095	[M-H]-	-
Protocatechuic acid glucosyl xyloside*	Phenolic acids	Phenolic acids	C18H24O13	447.12	152.01	448.122	[M-H]-	-
Protocatechuic acid xylosyl xyloside	Phenolic acids	Phenolic acids	C17H22O12	417.11	152.01	418.111	[M-H]-	-
2-β-D-Glucopyranosyloxy-5-hydroxyphenylacetic acidmethylester	Phenolic acids	Phenolic acids	C15H20O9	343.1	181.05	344.111	[M-H]-	-
3,4-dihydroxybenzaldehyde-xylose-glucoside	Others	Aldehyde compounds	C18H24O12	431.12	137.02	432.127	[M-H]-	-
3,4-dihydroxyallyl benzene-4-O-[α-L-rhamnosyl-(1→6)]-β-D-glucopyranoside	Phenolic acids	Phenolic acids	C21H30O11	457.17	149.06	458.179	[M-H]-	-
4'-demethyl-3,9-dihydroeucomin glucoside	Flavonoids	Other Flavonoids	C22H24O10	447.12	285.07	448.137	[M-H]-	-
Drimiopsin C*	Flavonoids	Other Flavonoids	C15H12O6	287.05	125.02	288.063	[M-H]-	773850-90-1
Formononetin-7-O-(6''-O-malonyl)glucoside	Flavonoids	Isoflavones	C25H24O12	515.12	267.07	516.127	[M-H]-	-
Phaseic acid	Terpenoids	Sesquiterpenoids	C15H20O5	279.12	139.08	280.131	[M-H]-	24394-14-7
Guaiacylglycerol-β-Guaiacyl Ether glucoside	Lignans and Coumarins	Lignans	C23H30O11	481.17	271.1	482.179	[M-H]-	-
Methoxy-erythro-Guaiacyl glycerol β-threo-syringyl glycerol ether	Lignans and Coumarins	Lignans	C22H30O11	469.17	195.07	470.179	[M-H]-	-
Erythro-Guaiacylglycerol-β-Coniferyl Ether	Lignans and Coumarins	Lignans	C20H24O7	375.15	327.12	376.152	[M-H]-	890317-92-7
Syringylglycerol β-sinapyl ether	Lignans and Coumarins	Lignans	C22H28O9	435.17	165.06	436.173	[M-H]-	-
Erythro-Guaiacylglycerol-β-Sinapyl Ether	Lignans and Coumarins	Lignans	C21H26O8	405.15	165.06	406.163	[M-H]-	877875-96-2
[(2S)-2α-[3,5-Dimethoxy-4-[[(αS,βR)-α-(Hydroxymethyl)-β,4-Dihydroxy-3-Methoxyphenethyl]Oxy]Phenyl]-5-(3-Hydroxy-1-Propenyl)-7-Methoxy-2,3-Dihydrobenzofuran]-3β-Ylmethylβ-D-Glucopyranoside	Lignans and Coumarins	Lignans	C37H46O16	745.27	583.22	746.279	[M-H]-	-
Hedyotisol B	Lignans and Coumarins	Lignans	C42H50O16	809.3	565.21	810.31	[M-H]-	95839-45-5
Dihydrobuddlenol B	Lignans and Coumarins	Lignans	C31H38O11	585.23	537.21	586.241	[M-H]-	-
(1R,2S)-2-[4-[(3R,3aR,6R,6aS)-3-(4-Hydroxy-3,5-dimethoxyphenyl)-1,3,3a,4,6,6a-hexahydrofuro[3,4-c]furan-6-yl]-2,6-dimethoxyphenoxy]-1-(4-hydroxy-3,5-dimethoxyphenyl)propane-1,3-diol	Lignans and Coumarins	Lignans	C33H40O13	643.24	595.22	644.247	[M-H]-	-
Erythro-Guaiacylglycerol-β-O-4'-dehydrodisinapyl Ether	Lignans and Coumarins	Lignans	C31H36O11	583.22	535.2	584.226	[M-H]-	613684-55-2
Plantaginin	Flavonoids	Flavones	C21H20O11	447.09	284.03	448.101	[M-H]-	26046-94-6
N-(E-4-coumaroyl)-aspartate	Amino acids and derivatives	Amino acids and derivatives	C13H13NO6	278.07	119.05	279.074	[M-H]-	-
N-Acetyl-6-hydroxy-L-tryptophan	Amino acids and derivatives	Amino acids and derivatives	C13H14N2O4	261.09	131.04	262.095	[M-H]-	-
N-Salicyloylasparticacid	Amino acids and derivatives	Amino acids and derivatives	C11H11NO6	252.05	136.04	253.059	[M-H]-	56145-94-9
4-Methylene-2-octyl-5-oxotetrahydrofuran-3-carboxylicacid(C75)	Others	Lactones	C14H22O4	253.14	209.16	254.152	[M-H]-	218137-86-1
dendrodolideK	Others	Others	C12H20O5	243.12	225.11	244.131	[M-H]-	-
3-(4-hydroxy-3-sulfooxyphenyl)prop-2-enoicacid	Phenolic acids	Phenolic acids	C9H8O7S	258.99	135.05	259.999	[M-H]-	-
2-ethyl-3-methylbut-2-enedioicacid	Organic acids	Organic acids	C7H10O4	157.05	113.06	158.058	[M-H]-	-
4,7,10-Hexadecatrienoicacid,(Z,Z,Z)-	Lipids	Free fatty acids	C16H26O2	249.19	59.01	250.193	[M-H]-	-
Dihydrodehydrodiconiferyl alcohol-4,9-di-O-β-D-glucopyranoside	Lignans and Coumarins	Lignans	C32H44O16	683.26	503.19	684.263	[M-H]-	-
Dihydrodehydrodiconiferyl alcohol-9-O-β-D-xylopyranoside-4-O-β-D-glucopyranoside	Lignans and Coumarins	Lignans	C31H42O15	653.24	623.23	654.252	[M-H]-	-
dihydrodehydrodiconiferyl alcohol-9-O-β-D-glucopyranoside	Lignans and Coumarins	Lignans	C26H34O11	521.2	491.19	522.21	[M-H]-	-
3,4-dihydroxy-β-phenylethoxy-O-α-L-rhamnopyranosyl(1→3)-6-O-caffeoyl(cis)-β-D-glucopyranoside*	Phenolic acids	Phenolic acids	C29H36O15	623.2	161.03	624.205	[M-H]-	-
3-methoxy-4-hydroxy-β-phenylethoxy-O-β-D-apiofuranosyl-(1→4)-O-2',3'-diacetyl-α-L-rhamnopyranosyl-(1→3)-β-D-glucopyranoside	Phenolic acids	Phenolic acids	C30H44O18	691.24	229.07	692.253	[M-H]-	-
3-Deoxy-D-glycero-D-galacto-non-2-ulopyranosonate	Lipids	Free fatty acids	C9H16O9	267.07	59.01	268.079	[M-H]-	153666-19-4
Tricalysioside N	Terpenoids	Ditepenoids	C28H46O11	557.29	335.22	558.304	[M-H]-	874332-46-4
Rubusin B	Others	Others	C12H6O7	261	181.05	262.011	[M-H]-	-
Thr-Leu	Amino acids and derivatives	Amino acids and derivatives	C10H20N2O4	231.13	130.09	232.142	[M-H]-	50299-12-2
Leu-Val	Amino acids and derivatives	Amino acids and derivatives	C11H22N2O3	229.15	185.17	230.163	[M-H]-	72121-02-9
12-Hydroxyjasmonic Acid Glucoside	Organic acids	Organic acids	C18H28O9	387.16	59.01	388.173	[M-H]-	124649-25-8
Maesopsin*	Flavonoids	Aurones	C15H12O6	287.05	125.03	288.063	[M-H]-	5989-16-2
(Indol-3-yl)acetyl-L-aspartate	Alkaloids	Plumerane	C14H14N2O5	289.08	88.04	290.09	[M-H]-	2456-73-7
2-Hydroxymyristic acid	Lipids	Free fatty acids	C14H28O3	243.2	197.19	244.204	[M-H]-	2507-55-3
2,2'-(3-methylcyclohexane-1,1-diyl)diacetic acid	Organic acids	Organic acids	C11H18O4	213.11	169.12	214.12	[M-H]-	5345-12-0
Octyl-Beta-D-Glucopyranoside	Others	Saccharides	C14H28O6	291.18	59.01	292.189	[M-H]-	29836-26-8
Isochlorogenic acid b	Phenolic acids	Phenolic acids	C25H24O12	515.12	353.09	516.127	[M-H]-	14534-61-3
Grevilloside F	Phenolic acids	Phenolic acids	C15H18O9	341.09	135.04	342.095	[M-H]-	1094004-50-8
6-O-Caffeoylarbutin	Phenolic acids	Phenolic acids	C21H22O10	433.11	161.03	434.121	[M-H]-	136172-60-6
2-Hydroxy-3-oxopropanoate	Organic acids	Organic acids	C3H4O4	103	59.01	104.011	[M-H]-	2480-77-5
3-Dehydro-L-threonate	Others	Saccharides	C4H6O5	133.01	71.01	134.022	[M-H]-	-
Cichoriin*	Lignans and Coumarins	Coumarins	C15H16O9	339.07	177.02	340.079	[M-H]-	531-58-8
Fraxetin-7,8-di-O-glucoside	Lignans and Coumarins	Coumarins	C22H28O15	531.14	531.13	532.143	[M-H]-	-
(S)-2-Acetolactate	Organic acids	Organic acids	C5H8O4	131.03	87.04	132.042	[M-H]-	71698-08-3
5-Acetamidopentanoate	Organic acids	Organic acids	C7H13NO3	158.08	116.07	159.089	[M-H]-	1072-10-2
(R)-3-Hydroxy-3-methyl-2-oxopentanoate	Organic acids	Organic acids	C6H10O4	145.05	101.06	146.058	[M-H]-	-
(S)-3-Methyl-2-oxopentanoic acid	Organic acids	Organic acids	C6H10O3	129.06	57.03	130.063	[M-H]-	24809-08-3
Salicylaldehyde	Others	Aldehyde compounds	C7H6O2	121.03	77.04	122.037	[M-H]-	90-02-8
2-Propylsuccinic acid	Organic acids	Organic acids	C7H12O4	159.07	97.07	160.074	[M-H]-	618-57-5
3-Methylbenzaldehyde	Others	Aldehyde compounds	C8H8O	119.05	93.03	120.058	[M-H]-	620-23-5
9-Oxononanoic acid	Lipids	Free fatty acids	C9H16O3	171.1	99.08	172.11	[M-H]-	2553-17-5
9,12,13-TriHOME	Lipids	Free fatty acids	C18H34O5	329.23	211.14	330.241	[M-H]-	97134-11-7
9,10-Dihydroxy-12,13-epoxyoctadecanoate	Lipids	Free fatty acids	C18H34O5	329.23	199.13	330.241	[M-H]-	-
5S,8R-DiHODE	Lipids	Free fatty acids	C18H32O4	311.22	223.17	312.23	[M-H]-	-
2,6-Dimethoxybenzaldehyde	Others	Aldehyde compounds	C9H10O3	165.06	119.05	166.063	[M-H]-	3392-97-0
(7S,8S)-DiHODE*	Lipids	Free fatty acids	C18H32O4	311.22	249.22	312.23	[M-H]-	143288-65-7
13(S)-HODE*	Lipids	Free fatty acids	C18H32O3	295.23	195.14	296.235	[M-H]-	10219-69-9
13-OxoODE*	Lipids	Free fatty acids	C18H30O3	293.21	235.17	294.219	[M-H]-	54739-30-9
9(10)-EpOME	Lipids	Free fatty acids	C18H32O3	295.23	171.1	296.235	[M-H]-	16833-56-0
Hydroxy ricinoleic acid	Lipids	Free fatty acids	C18H34O4	313.24	183.14	314.246	[M-H]-	-
2,4-Di-Tert-Butylphenol	Phenolic acids	Phenolic acids	C14H22O	205.16	189.13	206.167	[M-H]-	96-76-4
Epitheaflavic acid-3'-Gallate	Flavonoids	Flavanols	C28H20O14	579.08	289.07	580.085	[M-H]-	34218-97-8
Hellicoside	Phenolic acids	Phenolic acids	C29H36O17	655.19	637.18	656.195	[M-H]-	132278-04-7
Olivil-4'-O-glucoside	Lignans and Coumarins	Lignans	C26H34O12	537.2	375.15	538.205	[M-H]-	76880-93-8
Methyl caffeate	Phenolic acids	Phenolic acids	C10H10O4	193.05	135.05	194.058	[M-H]-	3843-74-1
Frehmaglutoside G	Terpenoids	Monoterpenoids	C21H36O9	431.23	161.05	432.236	[M-H]-	-
2-Hydroxy-2,3-dihydrogenistein*	Flavonoids	Isoflavones	C15H12O6	287.06	125.02	288.063	[M-H]-	-
Senkyunolide G	Others	Lactones	C12H16O3	207.1	161.1	208.11	[M-H]-	94530-85-5
6-O-Galloyl-β-D-glucose*	Phenolic acids	Phenolic acids	C13H16O10	331.07	169.01	332.074	[M-H]-	13186-19-1
2,4,6-Tri-O-galloyl-D-glucose*	Phenolic acids	Phenolic acids	C27H24O18	635.09	169.01	636.096	[M-H]-	108043-99-8
Leucocyanidin	Flavonoids	Flavanols	C15H14O7	305.07	125.02	306.074	[M-H]-	27015-21-0
1,2,4-Trihydroxynaphthalene-1,4-di-glucoside (Lawsoniaside)	Others	Others	C22H28O13	499.15	337.09	500.153	[M-H]-	116964-02-4
6-O-p-Coumaroyl-β-D-glucose	Phenolic acids	Phenolic acids	C15H18O8	325.09	145.03	326.1	[M-H]-	114297-65-3
Quercetin-4'-O-glucuronide*	Flavonoids	Flavonols	C21H18O13	477.07	301.04	478.075	[M-H]-	201463-36-7
Morin 3-alpha-L-lyxopyranoside	Flavonoids	Flavonols	C20H18O11	433.08	300.03	434.085	[M-H]-	-
Myricetin-3-O-sulfonate	Flavonoids	Flavonols	C15H10O11S	396.99	317.03	397.994	[M-H]-	-
3-Ureidopropionate	Amino acids and derivatives	Amino acids and derivatives	C4H8N2O3	131.05	70.03	132.054	[M-H]-	462-88-4
2-Methyl-3-oxoadipate*	Organic acids	Organic acids	C7H10O5	173.05	93.03	174.053	[M-H]-	-
2-Oxopimelate*	Organic acids	Organic acids	C7H10O5	173.05	93.03	174.053	[M-H]-	17126-90-8
Dicaffeoylquinic acid-O-glucoside	Phenolic acids	Phenolic acids	C31H34O17	677.17	191.06	678.18	[M-H]-	-
2-Propylglutaric acid	Organic acids	Organic acids	C8H14O4	173.08	59.01	174.089	[M-H]-	32806-62-5
9,12,13-Trihydroxy-10-octadecenoic acid	Lipids	Free fatty acids	C18H34O5	329.23	211.13	330.241	[M-H]-	-
3,4,5,3',4',5'-Hexahydroxydiphenoyl Acid-glucose	Tannins	Tannin	C20H18O14	481.06	301	482.07	[M-H]-	-
Feruloyltartaric acid (Fertaric acid)	Phenolic acids	Phenolic acids	C14H14O9	325.06	193.05	326.064	[M-H]-	-
Terreic acid*	Others	Ketone compounds	C7H6O4	153.02	109.03	154.027	[M-H]-	121-40-4
Feruloylcaffeoyltartaric acid	Phenolic acids	Phenolic acids	C23H20O12	487.09	193.06	488.096	[M-H]-	-
p-Coumaroylmalic acid	Phenolic acids	Phenolic acids	C13H12O7	279.05	163.04	280.058	[M-H]-	-
Feruloylmalic acid	Phenolic acids	Phenolic acids	C14H14O8	309.06	193.05	310.069	[M-H]-	-
Benzoylmalic acid	Phenolic acids	Phenolic acids	C11H10O6	237.04	121.03	238.048	[M-H]-	22138-51-8
4-Hydroxybenzoylmalic acid	Phenolic acids	Phenolic acids	C11H10O7	253.04	137.02	254.043	[M-H]-	-
Hexylitaconic acid	Organic acids	Organic acids	C11H18O4	213.11	169.12	214.12	[M-H]-	-
Darendoside A	Phenolic acids	Phenolic acids	C19H28O11	431.16	149.05	432.163	[M-H]-	149596-95-2
Leucosceptoside A*	Phenolic acids	Phenolic acids	C30H38O15	637.21	461.17	638.221	[M-H]-	83529-62-8
Chloranthalic acid	Terpenoids	Sesquiterpenoids	C15H22O4	265.14	221.15	266.152	[M-H]-	-
5,7-Dihydroxy-4-oxo-2-(3,4,5-trihydroxyphenyl)-4H-chromen-3-yl-alloside	Others	Others	C21H20O13	479.09	316.02	480.09	[M-H]-	-
6,9,10-Trihydroxyoctadec-7-enoic acid; Sanleng acid	Lipids	Free fatty acids	C18H34O5	329.23	171.1	330.241	[M-H]-	-
Pilosulyne A	Others	Others	C14H20O4	251.13	191.1	252.136	[M-H]-	1924616-09-0
Solatriose	Others	Saccharides	C18H32O15	487.17	341.11	488.174	[M-H]-	528-40-5
Dimethylmalonic acid	Organic acids	Organic acids	C5H8O4	131.03	87.05	132.042	[M-H]-	595-46-0
Koaburaside	Others	Others	C14H20O9	331.1	153.02	332.111	[M-H]-	41653-73-0
trans-2-Hydroxycinnamate*	Phenolic acids	Phenolic acids	C9H8O3	163.04	119.05	164.047	[M-H]-	583-17-5
Demethylwedelolactone	Lignans and Coumarins	Coumarins	C15H8O7	299.02	271.03	300.027	[M-H]-	6468-55-9
Isolariciresinol-9'-O-glucoside*	Lignans and Coumarins	Lignans	C26H34O11	521.2	359.15	522.21	[M-H]-	63358-12-3
Cycloolivil-4''-O-glucoside	Lignans and Coumarins	Lignans	C26H34O12	537.2	215.1	538.205	[M-H]-	-
Cycloolivil	Lignans and Coumarins	Lignans	C20H24O7	375.14	215.11	376.152	[M-H]-	3064-05-9
2-Hydroxyhexadecanoic acid*	Lipids	Free fatty acids	C16H32O3	271.23	225.22	272.235	[M-H]-	764-67-0
Kaempferol-3-O-(6''-O-acetyl)glucoside	Flavonoids	Flavonols	C23H22O12	489.11	285.04	490.111	[M-H]-	-
Isolariciresinol	Lignans and Coumarins	Lignans	C20H24O6	359.15	180.08	360.157	[M-H]-	548-29-8
Dihydrokaempferol-7-O-glucoside	Flavonoids	Flavanonols	C21H22O11	449.11	287.06	450.116	[M-H]-	-
Medicagenic acid-3-O-glucuronide-28-O-rhamnosyl(1,2)-arabinoside	Terpenoids	Triterpene Saponin	C47H72O20	955.46	955.46	956.462	[M-H]-	-
Siegesbeckic acid	Terpenoids	Ditepenoids	C20H32O4	335.22	335.22	336.23	[M-H]-	-
7β-Hydroxydarutigenol	Terpenoids	Ditepenoids	C20H34O4	337.23	157.12	338.246	[M-H]-	1188281-99-3
Machilusolide D	Others	Lactones	C18H30O3	293.21	293.21	294.219	[M-H]-	-
3-Hydroxy-4-methyl-2-tridecanoyloxypentanoic acid methyl ester	Lipids	Free fatty acids	C20H38O5	357.26	59.01	358.272	[M-H]-	-
2-Hydroxy-4-methyl-3-tridecanoyloxypentanoic acid methyl ester	Lipids	Free fatty acids	C20H38O5	357.26	297.24	358.272	[M-H]-	-
3-Hydroxy-24-methylene-9,19-cyclolanostan-26-oic acid (Ambolic acid)	Terpenoids	Triterpene	C31H50O3	469.37	469.37	470.376	[M-H]-	13878-93-8
Linolelaidic acid ethyl ester*	Lipids	Free fatty acids	C20H36O2	307.26	307.26	308.272	[M-H]-	544-35-4
1'-O-(3,4-Dihydroxyphenethyl)-O-caffeoyl-glucoside	Phenolic acids	Phenolic acids	C23H26O11	477.14	179.03	478.147	[M-H]-	-
Cimidahurinine	Phenolic acids	Phenolic acids	C14H20O8	315.11	135.04	316.116	[M-H]-	142542-89-0
Plantainoside D*	Phenolic acids	Phenolic acids	C29H36O16	639.19	161.02	640.2	[M-H]-	147331-98-4
8-Methoxykaempferol-7-O-rhamnoside	Flavonoids	Flavonols	C22H22O11	461.11	315.05	462.116	[M-H]-	-
Rutinose	Others	Saccharides	C12H22O10	325.11	59.01	326.121	[M-H]-	90-74-4
Annphenone	Others	Ketone compounds	C15H20O9	343.1	171.05	344.111	[M-H]-	61775-18-6
3-O-Methylellagic acid	Tannins	Tannin	C15H8O8	315.01	299.99	316.022	[M-H]-	-
4,5,8-Trihydroxy-α-tetralone	Quinones	Quinones	C10H10O4	193.05	133.03	194.058	[M-H]-	-
3-Hydroxyoctadecanoic Acid	Lipids	Free fatty acids	C18H36O3	299.26	299.26	300.266	[M-H]-	45261-96-9
2-Hydroxy-3-(4-Hydroxyphenyl)Propanoic Acid*	Phenolic acids	Phenolic acids	C9H10O4	181.05	135.04	182.058	[M-H]-	23508-35-2
2-Hydroxy-4-methylpentanoic acid	Organic acids	Organic acids	C6H12O3	131.07	85.07	132.079	[M-H]-	498-36-2
Phenyllactate	Phenolic acids	Phenolic acids	C9H10O3	165.06	103.06	166.063	[M-H]-	7326-19-4
Indolelactate	Alkaloids	Plumerane	C11H11NO3	204.07	158.06	205.074	[M-H]-	1821-52-9
Dambonitol	Others	Saccharides	C8H16O6	207.09	59.01	208.095	[M-H]-	523-94-4
Casuarinin	Tannins	Tannin	C41H28O26	935.08	301	936.087	[M-H]-	79786-01-9
1-O-Caffeoyl-(6-O-glucosyl)-β-D-glucose	Phenolic acids	Phenolic acids	C21H28O14	503.14	341.09	504.148	[M-H]-	-
Ellagic acid-4-O-Xyloside	Tannins	Tannin	C19H14O12	433.04	301	434.048	[M-H]-	139163-18-1
Caffeic acid 4-O-glucoside	Phenolic acids	Phenolic acids	C15H18O9	341.088	161.025	342.095	[M-H]-	166735-99-5
Kaempferol-3-O-rutinoside*	Flavonoids	Flavonols	C27H30O15	593.15	285.04	594.159	[M-H]-	17650-84-9
1-O-Caffeoyl-β-D-xylose	Phenolic acids	Phenolic acids	C14H16O8	311.08	163.04	312.084	[M-H]-	-
1,4,6-Tri-O-galloyl-β-D-glucose*	Phenolic acids	Phenolic acids	C27H24O18	635.09	169.01	636.096	[M-H]-	94513-58-3
6'-O-Sinapoylsucrose*	Phenolic acids	Phenolic acids	C23H32O15	547.17	223.06	548.174	[M-H]-	-
Lugrandoside	Phenolic acids	Phenolic acids	C29H36O16	639.19	305.07	640.2	[M-H]-	117457-37-1
1-O-Galloyl-2-O-Cinnamoyl-β-D-glucose	Phenolic acids	Phenolic acids	C22H22O11	461.11	169.01	462.116	[M-H]-	56994-83-3
2,3,19-Trihydroxyurs-12-en-23,28-dioic acid-28-O-glucoside	Terpenoids	Triterpene Saponin	C36H56O12	679.37	517.32	680.377	[M-H]-	-
3,7-Dihydroxyolean-12-en-28-oic acid (Rubusic acid)	Terpenoids	Triterpene	C30H48O4	471.35	277.22	472.355	[M-H]-	23984-26-1
2,3-Dihydroxyurs-12,18-dien-28-oic acid	Terpenoids	Triterpene	C30H46O4	469.33	423.33	470.34	[M-H]-	-
1-O-(3,4-Dihydroxy-5-methoxy-benzoyl)-glucoside	Phenolic acids	Phenolic acids	C14H18O10	345.08	139.04	346.09	[M-H]-	-
2-Glucosyl-glucosyloxy-2-phenylacetic acid amide	Alkaloids	Alkaloids	C20H29NO12	474.16	312.1	475.169	[M-H]-	-
2-Glucosyloxy-2-phenylacetic acid amide	Alkaloids	Alkaloids	C14H19NO7	312.11	150.05	313.116	[M-H]-	-
Androsin	Others	Ketone compounds	C15H20O8	327.11	165.05	328.116	[M-H]-	531-28-2
1-O-Vanilloyl-beta-D-glucose	Phenolic acids	Phenolic acids	C14H18O9	329.11	167.03	330.095	[M-H]-	-
Aromadendrin-7-O-glucoside*	Flavonoids	Flavanonols	C21H22O11	449.11	287.06	450.116	[M-H]-	28189-90-4
Mearnsetin-3-O-glucoside	Flavonoids	Flavonols	C22H22O13	493.1	331.05	494.106	[M-H]-	-
Secoisolariciresinol 4-O-glucoside*	Lignans and Coumarins	Lignans	C26H36O11	523.22	361.14	524.226	[M-H]-	-
2-Acetyl-3-hydroxyphenyl-1-O-glucoside	Others	Others	C15H20O7	311.11	149.06	312.121	[M-H]-	-
Abscisate	Organic acids	Organic acids	C15H20O4	263.13	204.12	264.136	[M-H]-	21293-29-8
Digalactosylglycerol	Others	Saccharides	C15H28O13	415.15	89.02	416.153	[M-H]-	-
beta-Lactose	Others	Saccharides	C12H22O11	341.11	89.02	342.116	[M-H]-	63-42-3
Acerosin	Flavonoids	Flavones	C18H16O8	359.08	329.03	360.084	[M-H]-	15835-74-2
Sudachitin	Flavonoids	Flavones	C18H16O8	359.08	329.03	360.084	[M-H]-	4281-28-1
Hydroxydihydrobovolide*	Others	Lactones	C11H18O3	197.12	153.13	198.126	[M-H]-	-
Mucic acid Dimethyl Ester	Organic acids	Organic acids	C8H14O8	237.06	87.01	238.069	[M-H]-	-
Neochebulagic acid	Tannins	Tannin	C41H32O28	971.1	633.08	972.108	[M-H]-	28196-46-5
Mandelic acid-β-glucoside	Phenolic acids	Phenolic acids	C14H18O8	313.09	101.02	314.1	[M-H]-	-
Dioxindole-3-acetyl-3-O-glucoside	Alkaloids	Plumerane	C16H19NO9	368.1	162.06	369.106	[M-H]-	-
Benzyl gentiobioside	Others	Others	C19H28O11	431.16	269.1	432.163	[M-H]-	56775-64-5
4-(3,4,5-Trihydroxybenzoxy)benzoic acid	Phenolic acids	Phenolic acids	C14H10O7	289.04	137.02	290.043	[M-H]-	-
Dihydrodehydrodiconiferyl alcohol-4-O-glucoside*	Lignans and Coumarins	Lignans	C26H34O11	521.2	359.15	522.21	[M-H]-	-
Demethyl-Secoisolariciresinol	Lignans and Coumarins	Lignans	C19H24O6	347.15	165.05	348.157	[M-H]-	-
Demethyl-dehydroxysecoisolariciresinol	Lignans and Coumarins	Lignans	C19H24O5	331.15	165.06	332.162	[M-H]-	-
Epimedin I	Flavonoids	Flavonols	C41H52O21	879.39	657.22	880.3	[M-H]-	205445-00-7
Gingerglycolipid B	Lipids	Glycerol ester	C33H58O14	677.38	397.13	678.383	[M-H]-	88168-90-5
9,10,18-Trihydroxystearate	Lipids	Free fatty acids	C18H36O5	331.25	157.12	332.256	[M-H]-	496-86-6
9,16-Dihydroxypalmitic acid	Lipids	Free fatty acids	C16H32O4	287.22	287.22	288.23	[M-H]-	38076-49-2
Scutellarin-7-diglucosidic acid	Flavonoids	Flavones	C27H26O18	637.11	351.06	638.112	[M-H]-	150641-65-9
5'-Glucosyloxyjasmonic acid*	Organic acids	Organic acids	C18H28O9	387.17	207.1	388.173	[M-H]-	-
Naringenin-7-O-Rutinoside-4'-O-glucoside	Flavonoids	Flavanones	C33H42O19	741.23	579.18	742.232	[M-H]-	-
2-Hydroxyursolic acid	Terpenoids	Triterpene	C30H48O4	471.35	471.35	472.355	[M-H]-	-
Hydroquinone	Others	Others	C6H6O2	109.03	81.03	110.037	[M-H]-	123-31-9
Dehydroascorbate	Others	Vitamin	C6H6O6	173.01	71.03	174.016	[M-H]-	490-83-5
4-Nitrocatechol	Others	Others	C6H5NO4	154.01	123.01	155.022	[M-H]-	3316-09-4
4-Hydroxyquinoline	Alkaloids	Quinoline alkaloids	C9H7NO	144.05	115.04	145.053	[M-H]-	611-36-9
3-[(1-Carboxyvinyl)oxy]benzoate	Phenolic acids	Phenolic acids	C10H8O5	207.03	119.05	208.037	[M-H]-	16929-37-6
4-Aminosalicylate	Phenolic acids	Phenolic acids	C7H7NO3	152.03	108.05	153.043	[M-H]-	65-49-6
Creatine	Amino acids and derivatives	Amino acids and derivatives	C4H9N3O2	130.09	88.04	131.07	[M-H]-	57-00-1
Sarcosine	Amino acids and derivatives	Amino acids and derivatives	C3H7NO2	88.04	88.04	89.0477	[M-H]-	107-97-1
Allantoin	Alkaloids	Alkaloids	C4H6N4O3	157.04	97	158.044	[M-H]-	97-59-6
DL-3-Phenyllactic acid*	Phenolic acids	Phenolic acids	C9H10O3	165.06	119.05	166.063	[M-H]-	828-01-3
Dehydroepiandrosterone	Steroids	Steroid	C19H28O2	287.2	269.21	288.209	[M-H]-	53-43-0
N-Acetyl-L-tryptophanamide	Amino acids and derivatives	Amino acids and derivatives	C13H15N3O2	244.11	115.05	245.116	[M-H]-	2382-79-8
1,6-anhydro-β-D-glucose	Others	Saccharides	C6H10O5	161.05	71.01	162.053	[M-H]-	498-07-7
Pantothenol	Others	Vitamin	C9H19NO4	204.12	71.05	205.131	[M-H]-	16485-10-2
5-Oxoproline	Amino acids and derivatives	Amino acids and derivatives	C5H7NO3	128.04	82.03	129.043	[M-H]-	149-87-1
Malate	Organic acids	Organic acids	C4H6O5	133.01	71.01	134.022	[M-H]-	636-61-3
Phenyl acetate	Others	Others	C8H8O2	135.05	92.03	136.052	[M-H]-	122-79-2
4-tert-Octylphenol	Others	Others	C14H22O	205.16	133.06	206.167	[M-H]-	140-66-9
Iminodiacetate	Amino acids and derivatives	Amino acids and derivatives	C4H7NO4	132.03	88.04	133.037	[M-H]-	142-73-4
Phenyl beta-D-glucopyranoside	Others	Others	C12H16O6	255.09	93.03	256.095	[M-H]-	1464-44-4
Undecanedioic acid	Lipids	Free fatty acids	C11H20O4	215.13	153.13	216.136	[M-H]-	1852-04-6
Maltitol	Others	Saccharides	C12H24O11	343.12	89.03	344.132	[M-H]-	585-88-6
3,5-Dinitrosalicylic acid	Phenolic acids	Phenolic acids	C7H4N2O7	226.99	183	228.002	[M-H]-	609-99-4
20-Carboxyarachidonic Acid	Lipids	Free fatty acids	C20H30O4	333.21	289.22	334.214	[M-H]-	79551-84-1
(+)-Syringaresinol	Lignans and Coumarins	Lignans	C22H26O8	417.16	402.1	418.163	[M-H]-	21453-71-4
5-hydroxy-anthraquinone-2-carboxylic acid	Quinones	Anthraquinone	C15H8O5	267.03	223.04	268.037	[M-H]-	-
Dihydroferulic Acid	Phenolic acids	Phenolic acids	C10H12O4	195.07	136.05	196.074	[M-H]-	1135-23-5
Methanesulfonic acid	Organic acids	Organic acids	CH4O3S	94.98	79.96	95.9881	[M-H]-	75-75-2
2,3-Dimethylmaleic anhydride	Organic acids	Organic acids	C6H6O3	125.03	81.03	126.032	[M-H]-	766-39-2
3-Methylsalicylate	Phenolic acids	Phenolic acids	C8H8O3	151.04	107.05	152.047	[M-H]-	83-40-9
2,4-Dichlorophenoxyacetate	Organic acids	Organic acids	C8H6Cl2O3	218.96	160.96	219.969	[M-H]-	94-75-7
3-Hydroxymandelate	Phenolic acids	Phenolic acids	C8H8O4	167.03	121.03	168.042	[M-H]-	17119-15-2
Tryptophan glutamic acid	Amino acids and derivatives	Amino acids and derivatives	C16H19N3O5	332.13	203.08	333.132	[M-H]-	36099-95-3
D-Fructose 6-phosphate*	Others	Saccharides	C6H13O9P	259.02	96.97	260.03	[M-H]-	643-13-0
5-Hydroxymethyl-2-furoate	Organic acids	Organic acids	C6H6O4	141.02	69.03	142.027	[M-H]-	6338-41-6
4-Methoxysalicylic Acid	Phenolic acids	Phenolic acids	C8H8O4	167.04	108.03	168.042	[M-H]-	2237-36-7
3-Methoxybenzoic acid	Phenolic acids	Phenolic acids	C8H8O3	151.04	107.05	152.047	[M-H]-	586-38-9
Lactate	Organic acids	Organic acids	C3H6O3	89.02	71.02	90.0317	[M-H]-	113-21-3
2-Phenylpropionic Acid	Organic acids	Organic acids	C9H10O2	149.06	105.07	150.068	[M-H]-	7782-26-5
FMN	Nucleotides and derivatives	Nucleotides and derivatives	C17H21N4O9P	455.1	96.97	456.105	[M-H]-	6184-17-4
3-(Methylthio)propanoate	Organic acids	Organic acids	C4H8O2S	119.02	59.01	120.025	[M-H]-	646-01-5
2',4'-Dihydroxyacetophenone	Others	Ketone compounds	C8H8O3	151.04	109.03	152.047	[M-H]-	89-84-9
3-(4-Hydroxyphenyl)lactate*	Phenolic acids	Phenolic acids	C9H10O4	181.05	135.04	182.058	[M-H]-	306-23-0
Tridecanedioic acid	Lipids	Free fatty acids	C13H24O4	243.16	181.16	244.167	[M-H]-	505-52-2
9-Hydroperoxy-9Z,11E-Octadecadienoic Acid	Lipids	Free fatty acids	C18H32O4	311.22	293.21	312.23	[M-H]-	-
13-Hydroperoxy-9Z,11E-octadecadienoic acid*	Lipids	Free fatty acids	C18H32O4	311.22	249.22	312.23	[M-H]-	23017-93-8
4-ketopinoresinol	Lignans and Coumarins	Lignans	C20H20O7	371.11	282.09	372.121	[M-H]-	66288-89-9
5-O-Caffeoylshikimic acid	Phenolic acids	Phenolic acids	C16H16O8	335.08	135.05	336.084	[M-H]-	73263-62-4
Scopoletin	Lignans and Coumarins	Coumarins	C10H8O4	191.04	176.01	192.042	[M-H]-	92-61-5
Methyl cumalate*	Others	Lactones	C7H6O4	153.02	109.03	154.027	[M-H]-	6018-41-3
Glucosyringic acid	Phenolic acids	Phenolic acids	C15H20O10	359.1	197.05	360.106	[M-H]-	33228-65-8
Chikusetsusaponin IVa	Terpenoids	Triterpene Saponin	C42H66O14	793.44	631.39	794.445	[M-H]-	51415-02-2
Luteolin 7-O-glucuronide*	Flavonoids	Flavones	C21H18O12	461.07	285.04	462.08	[M-H]-	29741-10-4
Icariside I	Flavonoids	Flavonols	C27H30O11	529.17	367.13	530.179	[M-H]-	56725-99-6
Apigenin-7-O-rutinoside (Isorhoifolin)	Flavonoids	Flavones	C27H30O14	577.16	269.04	578.164	[M-H]-	552-57-8
Schaftoside	Flavonoids	Flavones	C26H28O14	563.14	443.1	564.148	[M-H]-	51938-32-0
Quercitrin	Flavonoids	Flavonols	C21H20O11	447.09	301.04	448.101	[M-H]-	522-12-3
Fraxin	Lignans and Coumarins	Coumarins	C16H18O10	369.09	207.03	370.09	[M-H]-	524-30-1
Wedelolactone	Lignans and Coumarins	Coumarins	C16H10O7	313.04	298.02	314.043	[M-H]-	524-12-9
Genipin	Terpenoids	Monoterpenoids	C11H14O5	225.08	69	226.084	[M-H]-	6902-77-8
L-Fucitol	Others	Saccharides	C6H14O5	165.08	59.02	166.084	[M-H]-	13074-06-1
(R)-Mandelate	Organic acids	Organic acids	C8H8O3	151.04	77.04	152.047	[M-H]-	611-71-2
L-Xylose	Others	Saccharides	C5H10O5	149.05	59.02	150.053	[M-H]-	25990-60-7
D-Cellobiose	Others	Saccharides	C12H22O11	341.12	73.03	342.116	[M-H]-	528-50-7
Chelidonic acid	Organic acids	Organic acids	C7H4O6	183	67.02	184.001	[M-H]-	99-32-1
D-Glucono-1,5-lactone	Others	Saccharides	C6H10O6	177.04	59.01	178.048	[M-H]-	90-80-2
Methyl gallate*	Phenolic acids	Phenolic acids	C8H8O5	183.03	124.02	184.037	[M-H]-	99-24-1
trans-3-Hydroxycinnamate*	Phenolic acids	Phenolic acids	C9H8O3	163.04	119.05	164.047	[M-H]-	14755-02-3
Hydroxytyrosol	Others	Alcohol compounds	C8H10O3	153.06	123.05	154.063	[M-H]-	10597-60-1
Salicyl alcohol	Others	Alcohol compounds	C7H8O2	123.05	93.04	124.052	[M-H]-	90-01-7
p-Hydroxypropiophenone	Others	Ketone compounds	C9H10O2	149.07	92.03	150.068	[M-H]-	70-70-2
AICAR phosphate (Acadesine phosphate)	Nucleotides and derivatives	Nucleotides and derivatives	C9H17N4O9P	355.06	96.97	356.073	[M-H]-	681006-28-0
2,5-Dihydroxyacetophenone	Others	Ketone compounds	C8H8O3	151.04	108.02	152.047	[M-H]-	490-78-8
4-Hydroxyphenylacetate	Phenolic acids	Phenolic acids	C8H8O3	151.04	107.05	152.047	[M-H]-	156-38-7
3-O-Methylgallate	Phenolic acids	Phenolic acids	C8H8O5	183.03	124.02	184.037	[M-H]-	3934-84-7
Dihydrocoumarin	Lignans and Coumarins	Coumarins	C9H8O2	147.05	119.05	148.052	[M-H]-	119-84-6
3,5-Dihydroxyacetophenone	Others	Ketone compounds	C8H8O3	151.04	65.04	152.047	[M-H]-	51863-60-6
4'-Hydroxyacetophenone	Others	Ketone compounds	C8H8O2	135.05	92.03	136.052	[M-H]-	99-93-4
4-Allylcatechol	Others	Others	C9H10O2	149.06	108.02	150.068	[M-H]-	1126-61-0
2-(Hydroxymethyl)benzoic acid	Phenolic acids	Phenolic acids	C8H8O3	151.04	77.04	152.047	[M-H]-	612-20-4
D-Gal alpha 1->6D-Gal alpha 1->6D-Glucose	Others	Saccharides	C18H32O16	503.16	383.12	504.169	[M-H]-	13382-86-0
2-Acetylphloroglucinol	Others	Ketone compounds	C8H8O4	167.04	123.05	168.042	[M-H]-	480-66-0
Secoisolariciresinol diglucoside	Lignans and Coumarins	Lignans	C32H46O16	685.27	523.22	686.279	[M-H]-	158932-33-3
Protocatechuic Acid Methyl Ester	Phenolic acids	Phenolic acids	C8H8O4	167.04	108.02	168.042	[M-H]-	2150-43-8
Methyl 2-furoate	Organic acids	Organic acids	C6H6O3	125.02	79.02	126.032	[M-H]-	611-13-2
Gentisate aldehyde	Others	Aldehyde compounds	C7H6O3	137.02	108.02	138.032	[M-H]-	1194-98-5
2,4-Dihydroxybenzaldehyde	Others	Aldehyde compounds	C7H6O3	137.03	91.02	138.032	[M-H]-	95-01-2
Arbutin	Others	Others	C12H16O7	271.08	108.02	272.09	[M-H]-	497-76-7
(R)-3-(3,4-Dihydroxyphenyl)lactate	Phenolic acids	Phenolic acids	C9H10O5	197.05	135.04	198.053	[M-H]-	76822-21-4
Linalyl acetate	Others	Others	C12H20O2	195.14	138.07	196.146	[M-H]-	115-95-7
Tracheloside*	Lignans and Coumarins	Lignans	C27H34O12	549.2	387.14	550.205	[M-H]-	33464-71-0
(-)-Usnic acid	Others	Ketone compounds	C18H16O7	343.08	328.06	344.09	[M-H]-	125-46-2
4-Hydroxy-2,5-dimethylfuran-3(2H)-one	Others	Ketone compounds	C6H8O3	127.04	55.02	128.047	[M-H]-	3658-77-3
2-Benzylsuccinic Acid	Organic acids	Organic acids	C11H12O4	207.07	163.08	208.074	[M-H]-	884-33-3
Hexadecanedioate	Lipids	Free fatty acids	C16H30O4	285.21	223.21	286.214	[M-H]-	505-54-4
1,14-Tetradecanedioic Acid	Lipids	Free fatty acids	C14H26O4	257.18	195.18	258.183	[M-H]-	821-38-5
2,3,4-Trihydroxybenzoic acid	Phenolic acids	Phenolic acids	C7H6O5	169.01	151	170.022	[M-H]-	610-02-6
Corilagin	Tannins	Tannin	C27H22O18	633.07	301	634.081	[M-H]-	23094-69-1
Nodakenin	Lignans and Coumarins	Coumarins	C20H24O9	407.13	227.07	408.142	[M-H]-	495-31-8
Sibiricose A5	Phenolic acids	Phenolic acids	C22H30O14	517.16	175.04	518.164	[M-H]-	107912-97-0
Blinin	Terpenoids	Sesquiterpenoids	C22H32O6	391.21	59.01	392.22	[M-H]-	125675-09-4
Allitol	Others	Saccharides	C6H14O6	181.07	59.01	182.079	[M-H]-	488-44-8
Luteolin 7-diglucuronide	Flavonoids	Flavones	C27H26O18	637.1	285.04	638.112	[M-H]-	96400-45-2
3-O-Methylquercetin	Flavonoids	Flavonols	C16H12O7	315.05	300.03	316.058	[M-H]-	1486-70-0
Protocatechuic acid-4-O-glucoside	Phenolic acids	Phenolic acids	C13H16O9	315.07	153.02	316.079	[M-H]-	7361-59-3
Gardoside	Terpenoids	Monoterpenoids	C16H22O10	373.11	193.05	374.121	[M-H]-	54835-76-6
Verbasoside	Phenolic acids	Phenolic acids	C20H30O12	461.17	315.11	462.174	[M-H]-	61548-34-3
Gingerglycolipid A	Lipids	Glycerol ester	C33H56O14	675.36	397.13	676.367	[M-H]-	145937-22-0
4'-O-beta-D-Glucosyl-cis-p-coumarate	Phenolic acids	Phenolic acids	C15H18O8	325.09	163.04	326.1	[M-H]-	117405-48-8
Urolignoside*	Lignans and Coumarins	Lignans	C26H34O11	521.2	359.15	522.21	[M-H]-	131723-83-6
Picein	Phenolic acids	Phenolic acids	C14H18O7	297.1	135.05	298.105	[M-H]-	530-14-3
Clemaphenol A*	Lignans and Coumarins	Lignans	C20H22O6	357.13	151.04	358.142	[M-H]-	362606-60-8
Marein	Flavonoids	Chalcones	C21H22O11	449.11	287.06	450.116	[M-H]-	535-96-6
Aurantio-obtusin beta-D-glucoside	Quinones	Anthraquinone	C23H24O12	491.12	476.09	492.127	[M-H]-	129025-96-3
Quercetin 3-O-(6-O-malonyl-beta-D-glucoside)	Flavonoids	Flavonols	C24H22O15	549.09	300.03	550.096	[M-H]-	96862-01-0
Isomucronulatol	Flavonoids	Other Flavonoids	C17H18O5	301.11	271.06	302.115	[M-H]-	52250-35-8
Kaempferol-3-O-glucuronide	Flavonoids	Flavonols	C21H18O12	461.07	285.04	462.08	[M-H]-	22688-78-4
Quercetin-3-O-(6''-O-acetyl)glucoside	Flavonoids	Flavonols	C23H22O13	505.1	300.03	506.106	[M-H]-	54542-51-7
3-O-Feruloylquinic acid	Phenolic acids	Phenolic acids	C17H20O9	367.1	193.05	368.111	[M-H]-	40242-06-6
Chrysoeriol-7-O-glucoside	Flavonoids	Flavones	C22H22O11	461.11	299.06	462.116	[M-H]-	19993-32-9
(-)-5'-Methoxyisolariciresinol 3alpha-O-beta-glucopyranoside	Lignans and Coumarins	Lignans	C27H36O12	551.21	389.16	552.221	[M-H]-	143236-03-7
Sibiricose A6	Phenolic acids	Phenolic acids	C23H32O15	547.16	205.05	548.174	[M-H]-	241125-75-7
(-)-Pinoresinol glucoside	Lignans and Coumarins	Lignans	C26H32O11	519.19	357.14	520.194	[M-H]-	41607-20-9
6-Hydroxyflavone	Flavonoids	Flavones	C15H10O3	237.06	193.07	238.063	[M-H]-	6665-83-4
(+)-Lyoniresinol 9'-O-glucoside	Lignans and Coumarins	Lignans	C28H38O13	581.22	419.17	582.231	[M-H]-	87585-32-8
8-Epideoxyloganic acid	Terpenoids	Monoterpenoids	C16H24O9	359.13	135.09	360.142	[M-H]-	88668-99-9
Neoliquiritin*	Flavonoids	Flavanones	C21H22O9	417.12	255.07	418.126	[M-H]-	5088-75-5
2-Methoxy-5-nitrophenol	Others	Others	C7H7NO4	168.03	123.01	169.037	[M-H]-	636-93-1
Manglieside B*	Phenolic acids	Phenolic acids	C20H28O11	443.15	149.06	444.163	[M-H]-	-
Manglieside A	Phenolic acids	Phenolic acids	C15H20O7	311.11	149.06	312.121	[M-H]-	-
Forsythoside F*	Phenolic acids	Phenolic acids	C34H44O19	755.25	593.21	756.248	[M-H]-	-
Forsythoside I*	Phenolic acids	Phenolic acids	C29H36O15	623.2	161.03	624.205	[M-H]-	-
Coumaroyl-Forsythoside E	Phenolic acids	Phenolic acids	C29H36O14	607.2	145.03	608.211	[M-H]-	-
Medioresinol-4'-O-(6'''-acetyl)glucoside	Lignans and Coumarins	Lignans	C29H36O13	591.21	387.14	592.216	[M-H]-	-
9-Hydroxy-13-oxo-10-octadecenoic Acid	Lipids	Free fatty acids	C18H32O4	311.22	293.21	312.23	[M-H]-	-
9(S)-HODE*	Lipids	Free fatty acids	C18H32O3	295.23	195.14	296.235	[M-H]-	15514-85-9
Pinoresinol-4-O-(6''-acetyl)glucoside	Lignans and Coumarins	Lignans	C28H34O12	561.2	357.13	562.205	[M-H]-	-
Syringaresinol-4'-O-(6''-acetyl)glucoside	Lignans and Coumarins	Lignans	C30H38O14	621.22	417.16	622.226	[M-H]-	-
Phomolide G	Others	Others	C12H20O5	243.12	181.12	244.131	[M-H]-	-
Episyringaresinol*	Lignans and Coumarins	Lignans	C22H26O8	417.15	181.06	418.163	[M-H]-	51152-20-6
N-Carbomethoxy-L-phenylalanine	Amino acids and derivatives	Amino acids and derivatives	C11H13N1O4	222.08	74.02	223.084	[M-H]-	41844-91-1
Apiosylglucosyl 4-hydroxybenzoate	Phenolic acids	Phenolic acids	C18H24O12	431.12	137.02	432.127	[M-H]-	-
Dihydrocoumaroyl Hexoside*	Phenolic acids	Phenolic acids	C15H20O8	327.11	165.06	328.116	[M-H]-	-
4-Hydroxybenzoic acid glucoside	Phenolic acids	Phenolic acids	C13H16O8	299.08	137.02	300.084	[M-H]-	-
Melilotoside	Phenolic acids	Phenolic acids	C15H18O8	325.09	119.05	326.1	[M-H]-	618-67-7
3-(2-Glucosyloxy-4-methoxyphenyl)propanoic acid	Phenolic acids	Phenolic acids	C16H22O9	357.12	195.07	358.126	[M-H]-	477873-63-5
2-β-D-Glucopyranosyloxy-4-methoxy-cis-cinnamic acid	Phenolic acids	Phenolic acids	C16H20O9	355.1	193.05	356.111	[M-H]-	-
Makomotine C	Others	Others	C17H30O8	361.19	361.19	362.194	[M-H]-	-
[6-[3,4-dihydroxy-2,5-bis(hydroxymethyl)oxolan-2-yl]oxy-3,4,5-trihydroxyoxan-2-yl]methyl(E)-3-(4-hydroxy-3-methoxyphenyl)prop-2-enoate	Phenolic acids	Phenolic acids	C22H30O14	517.16	193.05	518.164	[M-H]-	-
methyl 3-[6-[(2S,3R,4S,5S,6R)-3,4,5-trihydroxy-6-(hydroxymethyl)oxan-2-yl]oxy-1,3-benzodioxol-5-yl]propanoate	Others	Others	C17H22O10	385.11	223.06	386.121	[M-H]-	-
Isopentyl ferulate	Phenolic acids	Phenolic acids	C15H20O4	263.13	263.13	264.136	[M-H]-	-
2-(3-Hydroxyphenyl)ethanol 1'-glucoside	Others	Others	C14H20O7	299.11	59.01	300.121	[M-H]-	-
cis-p-Coumaric acid 4-[apiosyl-(1->2)-glucoside]	Phenolic acids	Phenolic acids	C20H26O12	457.14	163.04	458.142	[M-H]-	-
[(2R,3S,4S,5R,6S)-6-(4-acetylphenoxy)-3,4,5-trihydroxyoxan-2-yl]methyl (E)-3-(3,4,5-trimethoxyphenyl)prop-2-enoate	Phenolic acids	Phenolic acids	C26H30O11	517.17	193.05	518.179	[M-H]-	-
(2S)-5,7,3',5'-tetrahydroxyflavanone-7-O-beta-D-glucopyranoside*	Flavonoids	Flavanones	C21H22O11	449.11	287.06	450.116	[M-H]-	-
dGDP	Nucleotides and derivatives	Nucleotides and derivatives	C10H15N5O10P2	426.02	158.93	427.029	[M-H]-	-
dGMP	Nucleotides and derivatives	Nucleotides and derivatives	C10H14N5O7P	346.05	78.96	347.063	[M-H]-	902-04-5
12-hydroxy jasmonoyl sulfate	Organic acids	Organic acids	C12H18O7S	305.07	96.96	306.077	[M-H]-	-
10-acetylmonomelittoside*	Terpenoids	Monoterpenoids	C17H24O11	403.12	223.06	404.132	[M-H]-	-
10-hydroxymajoroside	Terpenoids	Monoterpenoids	C17H24O11	403.12	241.07	404.132	[M-H]-	259753-12-3
6-(3-Ethenylphenoxy)-3,4,5-trihydroxyoxane-2-carboxylic acid	Others	Others	C14H16O7	295.08	119.05	296.09	[M-H]-	-
Echioidinin 2'-(6''-acetylglucoside)	Flavonoids	Flavones	C24H24O11	487.12	283.06	488.132	[M-H]-	-
2-Methyl-d-erythritol 2,4-cyclodiphosphate(2,4,7-trihydroxy-6-(hydroxymethyl)-6-methyl-1,3,5,2,4-trioxadiphosphocane 2,4-dioxide)	Others	Others	C5H12O9P2	276.99	78.96	277.996	[M-H]-	143488-44-2
D-α-D-Hep-(1→6)-β-D-Glc	Others	Saccharides	C13H24O12	371.12	191.06	372.127	[M-H]-	-
9-hydroxy-8-{[(2S,3R,4S,5S,6R)-3,4,5-trihydroxy-6-(hydroxymethyl)oxan-2-yl]oxy}-1H,3H-naphtho[2,3-c]furan-1-one	Others	Others	C18H18O9	377.09	341.11	378.095	[M-H]-	-
(2S,3R)-2,3-dihydroxy-5-oxohexanedioic acid*	Organic acids	Organic acids	C6H8O7	191.02	111.01	192.027	[M-H]-	-
tryptophan N-glucoside*	Amino acids and derivatives	Amino acids and derivatives	C17H22N2O7	365.14	203.08	366.143	[M-H]-	-
Tichocarpol A	Phenolic acids	Phenolic acids	C9H10O7S	261.01	181.05	262.015	[M-H]-	-
Glu-Leu	Amino acids and derivatives	Amino acids and derivatives	C11H20N2O5	259.13	130.09	260.137	[M-H]-	5969-52-8
Lariciresinol 9'-p-coumarate	Lignans and Coumarins	Coumarins	C29H30O8	505.19	343.14	506.194	[M-H]-	-
Chaenorrhinoside	Others	Others	C15H18O9	341.09	179.04	342.095	[M-H]-	-
Kaempferol-3-O-Gentiobioside-7-O-Rhamnoside	Flavonoids	Flavonols	C33H40O20	755.2	593.15	756.211	[M-H]-	-
Sachaloside VII	Others	Others	C16H30O8	409.21	349.19	350.194	[M+CH3COOH-H]-	-
Phenylacetylaspartic acid	Amino acids and derivatives	Amino acids and derivatives	C12H13NO5	250.07	88.04	251.079	[M-H]-	-
5,7,4'-Trihydroxyflavanone 7-O-galactosylglucoside	Flavonoids	Flavones	C27H32O15	595.17	271.07	596.174	[M-H]-	-
naringenin 5-glucoside*	Flavonoids	Flavones	C21H22O10	433.11	271.06	434.121	[M-H]-	-
(2E,6Z)-2,6-dimethyl-8-{[(2R,3R,4S,5S,6R)-3,4,5-trihydroxy-6-(hydroxymethyl)oxan-2-yl]oxy}octa-2,6-dienoic acid	Terpenoids	Monoterpenoids	C16H26O8	345.15	59.01	346.163	[M-H]-	-
N2-Malonyl-D-Tryptophan*	Amino acids and derivatives	Amino acids and derivatives	C14H14N2O5	289.08	203.09	290.09	[M-H]-	3184-74-5
5-[(1S,2R,3R,5S)-3,5-dihydroxy-2-[(E,3S)-3-hydroxyoct-1-enyl]cyclopentyl]pentanoic acid	Lipids	Free fatty acids	C18H32O5	327.21	171.1	328.225	[M-H]-	-
Porrigenic acid	Lipids	Free fatty acids	C18H30O4	309.21	171.1	310.214	[M-H]-	-
2-hydroxy-3-{[3,4,5-trihydroxy-6-(hydroxymethyl)oxan-2-yl]oxy}propyl octadeca-9,12,15-trienoate	Lipids	Free fatty acids	C27H46O9	573.33	277.22	514.314	[M+CH3COOH-H]-	-
Sonnerstigmane D Aglycon	Terpenoids	Sesquiterpenoids	C13H20O3	223.13	195.14	224.141	[M-H]-	-
Comoside	Phenolic acids	Phenolic acids	C14H20O8	315.11	135.04	316.116	[M-H]-	-
3,4-Dihydroxyphenethyl alcohol-8-O-[β-D-apinosyl(1→3)]-β-D-glucoside	Others	Alcohol compounds	C19H28O12	447.15	315.11	448.158	[M-H]-	-
Chiritoside B	Phenolic acids	Phenolic acids	C29H36O16	639.2	477.14	640.2	[M-H]-	-
Calceolarioside C*	Phenolic acids	Phenolic acids	C28H34O15	609.19	447.15	610.19	[M-H]-	-
Calceolarioside E*	Phenolic acids	Phenolic acids	C28H34O15	609.18	447.15	610.19	[M-H]-	-
3,4-Dihydroxyphenethyl alcohol-8-O-[4-O-caffeoyl-β-D-apinosyl(1→3)-β-D-glucosyl(1→6)]-β-D-glucoside	Others	Alcohol compounds	C34H44O20	771.24	609.21	772.243	[M-H]-	-
Conandroside*	Phenolic acids	Phenolic acids	C28H34O15	609.19	447.15	610.19	[M-H]-	-
Isolugrandoside	Phenolic acids	Phenolic acids	C29H36O16	639.2	477.16	640.2	[M-H]-	-
Sanangoside*	Phenolic acids	Phenolic acids	C23H26O11	477.14	161.03	478.147	[M-H]-	-
Isonuomioside	Phenolic acids	Phenolic acids	C28H34O15	609.19	447.15	610.19	[M-H]-	135463-05-7
Scroside E	Phenolic acids	Phenolic acids	C30H38O16	653.21	477.16	654.216	[M-H]-	-
N-Glycosyl-L-asparagine	Amino acids and derivatives	Amino acids and derivatives	C10H18N2O8	293.1	131.05	294.106	[M-H]-	-
Teuhircoside	Terpenoids	Monoterpenoids	C15H20O9	343.1	181.05	344.111	[M-H]-	-
8-O-Acetylmussaenoside	Terpenoids	Monoterpenoids	C19H28O11	431.15	59.01	432.163	[M-H]-	-
Randioside	Terpenoids	Monoterpenoids	C16H20O10	371.1	125.02	372.106	[M-H]-	-
(2S,4S)-4-[2-[(E)-3-(3,4-dihydroxyphenyl)prop-2-enoyl]oxyethyl]-3-ethenyl-2-[(2S,3R,4S,5S,6R)-3,4,5-trihydroxy-6-(hydroxymethyl)oxan-2-yl]oxy-3,4-dihydro-2H-pyran-5-carboxylic acid	Terpenoids	Monoterpenoids	C25H30O13	537.16	477.23	538.169	[M-H]-	-
Luzonoside C	Terpenoids	Monoterpenoids	C26H32O12	535.18	343.12	536.189	[M-H]-	-
2'-O-(3''-hydroxybenzoyl)-kingiside	Terpenoids	Monoterpenoids	C24H28O13	523.15	463.22	524.153	[M-H]-	-
Pandangolide 1a	Others	Others	C12H20O5	243.12	199.13	244.131	[M-H]-	-
Soraphen O	Others	Others	C18H28O4	307.19	185.12	308.199	[M-H]-	-
myo-Inositol 4-phosphate	Others	Saccharides	C6H13O9P	259.02	78.96	260.03	[M-H]-	142760-33-6
ADP-ribose	Nucleotides and derivatives	Nucleotides and derivatives	C15H23N5O14P2	558.06	346.05	559.072	[M-H]-	20762-30-5
Valinopine	Amino acids and derivatives	Amino acids and derivatives	C10H17NO6	246.1	130.09	247.106	[M-H]-	-
Deacetyl asperuloside	Terpenoids	Monoterpenoids	C16H20O10	371.1	165.06	372.106	[M-H]-	18843-01-1
2-hydroxynonanoic acid	Lipids	Free fatty acids	C9H18O3	173.12	127.11	174.126	[M-H]-	-
(5S,8R,12S)-5,8-dihydroxy-12-methyl-1-oxacyclododeca-3,6-dien-2-one	Others	Others	C12H18O4	225.11	207.1	226.12	[M-H]-	-
(E)-12-hydroxydodec-2-enoic acid	Lipids	Free fatty acids	C12H22O3	213.15	183.14	214.157	[M-H]-	-
Octadecanedioic acid	Lipids	Free fatty acids	C18H34O4	313.24	295.23	314.246	[M-H]-	871-70-5
Corchorifatty acid B	Lipids	Free fatty acids	C18H28O4	307.19	185.12	308.199	[M-H]-	-
9,10-dihydroxy-8-oxooctadec-12-enoic acid	Lipids	Free fatty acids	C18H32O5	327.22	309.21	328.225	[M-H]-	-
9,10-Dihydroxystearate	Lipids	Free fatty acids	C18H36O4	315.26	297.24	316.261	[M-H]-	-
Tuberonic acid glucoside*	Organic acids	Organic acids	C18H28O9	387.17	207.11	388.173	[M-H]-	120399-24-8
Verbascoside*	Phenolic acids	Phenolic acids	C29H36O15	623.2	161.03	624.205	[M-H]-	61276-17-3
Laccaic acid D	Quinones	Anthraquinone	C16H10O7	313.03	269.04	314.043	[M-H]-	18499-84-8
2,3,23-Trihydroxyolean-12-en-28-oic acid	Terpenoids	Triterpene	C30H48O5	487.34	487.34	488.35	[M-H]-	465-00-9
2,3-Dihydroxy-12-ursen-28-oic acid*	Terpenoids	Triterpene	C30H48O4	471.35	471.34	472.355	[M-H]-	-
Tamarixetin 3-glucoside-7-sulfate	Flavonoids	Flavonols	C22H22O15S	557.06	477.1	558.068	[M-H]-	-
Persicarin (Isohamnetin-3-O-sulfate)	Flavonoids	Flavonols	C16H12O10S	395.01	315.05	396.015	[M-H]-	549-31-5
Citric Acid diglucoside	Organic acids	Organic acids	C18H28O17	515.12	341.11	516.133	[M-H]-	-
1-Hydroxy-2-oxocyclohexane-1-carboxylic acid 1-O-glucoside	Others	Others	C13H20O9	319.1	119.04	320.111	[M-H]-	-
Homosyringic Acid 4-O-Glucoside	Phenolic acids	Phenolic acids	C16H22O10	373.11	193.05	374.121	[M-H]-	-
Pyrocatechol monoglucoside	Others	Others	C12H16O7	271.08	109.03	272.09	[M-H]-	2400-71-7
Isosalicin	Phenolic acids	Phenolic acids	C13H18O7	285.1	89.02	286.105	[M-H]-	-
Erythro-Guaiacylglycerol-β-threo-syringylglycerol Ether	Lignans and Coumarins	Lignans	C21H28O10	439.16	195.07	440.168	[M-H]-	1313434-74-0
Glochiflavanoside A	Flavonoids	Flavanols	C23H28O11	479.15	317.1	480.163	[M-H]-	-
Gentisic acid 2-O-(6''-O-p-coumaroyl)Glucoside	Phenolic acids	Phenolic acids	C22H22O11	461.11	315.07	462.116	[M-H]-	-
Gentisic acid 2-O-(6''-O-Feruloyl)Glucoside*	Phenolic acids	Phenolic acids	C23H24O12	491.12	315.07	492.127	[M-H]-	-
Hedyotol C	Lignans and Coumarins	Lignans	C31H36O11	583.22	195.07	584.226	[M-H]-	97465-79-7
Buddlenol C*	Lignans and Coumarins	Lignans	C32H38O12	613.23	195.07	614.236	[M-H]-	97465-73-1
Buddlenol F*	Lignans and Coumarins	Lignans	C32H38O12	613.23	195.07	614.236	[M-H]-	97399-83-2
Ficusesquilignan B	Lignans and Coumarins	Lignans	C31H36O11	583.22	195.07	584.226	[M-H]-	-
2-(2,3-dihydroxypropoxy)-3-(((2-(dimethylamino)ethoxy)(hydroxy)phosphoryl)oxy)propan-2-yl (E)-hexadec-9-enoate	Lipids	LPE	C26H52NO9P	552.33	253.22	553.338	[M-H]-	-
2-(2,3-dihydroxypropoxy)-3-(((2-(dimethylamino)ethoxy)(hydroxy)phosphoryl)oxy)propan-2-yl (Z)-14-Octadecenoic Acid	Lipids	LPE	C28H56NO9P	580.36	281.25	581.369	[M-H]-	-
3'-O-Beta-D-Glucopyranosyl plumbagic acid	Phenolic acids	Phenolic acids	C17H22O10	385.11	179.07	386.121	[M-H]-	-
2-O-P-Coumaroylhydroxycitric Acid	Phenolic acids	Phenolic acids	C15H14O10	353.05	127	354.059	[M-H]-	-
Hydroxypentadecenoic acid glucoside	Lipids	Free fatty acids	C21H38O8	477.27	161.04	418.257	[M+CH3COOH-H]-	-
4-(3-O-Sulfo-Beta-D-Glucopyranosyloxy)-3-Hydroxybenzoic Acid	Phenolic acids	Phenolic acids	C13H16O12S	395.03	153.02	396.036	[M-H]-	-
Methyl 3-O-Beta-Glucopyranosyl-Gallate	Phenolic acids	Phenolic acids	C14H18O10	345.08	183.03	346.09	[M-H]-	-
Methylgallic Acid 3-(6''-Sulfate)Glucoside	Phenolic acids	Phenolic acids	C14H18O13S	425.04	241	426.047	[M-H]-	-
2-[4-(3-Hydroxypropyl)-2-methoxyphenoxy]-1,3-propanediol 1-glucoside	Others	Alcohol compounds	C19H30O10	477.2	181.09	418.184	[M+CH3COO]-	-
Dehydroepigallocatechin 6-C-Glucoside-3'-C-arabinoside	Flavonoids	Flavanols	C26H30O15	581.15	239.06	582.159	[M-H]-	-
1-Methoxybenzoyl-6-O-Galloyl-D-Glucose	Tannins	Tannin	C21H22O12	465.1	313.06	466.111	[M-H]-	-
2-O-p-coumaroyl Dihydroxyvaleric acid	Phenolic acids	Phenolic acids	C14H16O6	279.09	133.05	280.095	[M-H]-	-
Dihydroxybenzoyl xyloside	Phenolic acids	Phenolic acids	C12H14O8	285.06	153.02	286.069	[M-H]-	-
4-O-(3'-O-alpha-D-Glucopyranosyl)caffeoylquinic acid	Phenolic acids	Phenolic acids	C22H28O14	515.14	323.08	516.148	[M-H]-	1401352-63-3
methyl 4-O-galloylchlorogenate	Phenolic acids	Phenolic acids	C24H24O13	519.11	165.02	520.122	[M-H]-	574747-58-3
4-O-(4'-O-alpha-D-Glucopyranosyl)caffeoylquinic acid	Phenolic acids	Phenolic acids	C22H28O14	515.14	323.08	516.148	[M-H]-	1401352-62-2
1-O-Acetyl-Glucopyranose 6-Decanoate	Others	Saccharides	C18H32O8	375.2	161.05	376.21	[M-H]-	-
2-O-Acetyl-Glucopyranose 6-Decanoate	Others	Saccharides	C18H32O8	375.2	161.05	376.21	[M-H]-	-
Hydroxyundecenoic acid sulfate	Others	Others	C11H20O6S	279.09	96.96	280.098	[M-H]-	-
2-Palmitoyl-Sn-Glycerol 3-O-Diglucoside	Lipids	Glycerol ester	C31H58O14	653.38	397.14	654.383	[M-H]-	-
Hydroxytyrosol Glucoside	Others	Alcohol compounds	C14H20O8	315.11	153.06	316.116	[M-H]-	76873-99-9
5-O-Feruloylquinic acid Glucoside	Phenolic acids	Phenolic acids	C23H30O14	529.16	173.05	530.164	[M-H]-	-
Demethylsyringin	Lignans and Coumarins	Lignans	C16H22O9	357.12	195.07	358.126	[M-H]-	-
1-(3-Methoxy-4-Hydroxyphenyl)-2-[2-Methoxy-4-[(E)-3-Hydroxy-1-Propenyl]Phenoxy]-3-Hydroxypropyl Beta-D-Glucopyranoside	Lignans and Coumarins	Lignans	C26H34O12	597.22	327.12	538.205	[M+CH3COO]-	-
Rhodioloside D	Others	Alcohol compounds	C16H30O8	409.21	161.04	350.194	[M+CH3COO]-	-
(R)-1-[(2-O-D-Apio-Beta-D-Furanosyl-Beta-D-Glucopyranosyl)Oxy]-3-Octanol	Others	Alcohol compounds	C19H36O11	499.24	307.18	440.225	[M+CH3COO]-	-
Benzyl Alcohol Beta-D-Rutinoside	Others	Alcohol compounds	C19H28O10	475.18	269.1	416.168	[M+CH3COO]-	-
3,7-Dimethylocta-2,6-Diene-1,4-Diol 1-O-Beta-D-Glucopyranoside	Terpenoids	Monoterpenoids	C16H28O7	391.2	161.05	332.183	[M+CH3COO]-	-
8-Hydroxypinoresinol 4-Glucoside*	Lignans and Coumarins	Lignans	C26H32O12	535.18	373.13	536.189	[M-H]-	-
3,7-Dimethyl-5-Oxo-2,6-Octadien-1-Yl]Beta-D-Glucopyranoside	Terpenoids	Monoterpenoids	C16H26O7	389.18	161.05	330.168	[M+CH3COO]-	-
8-(Beta-D-Glucopyranosyloxy)-2,7-Dimethyl-2,4-Decadienedioic Acid	Terpenoids	Monoterpenoids	C18H28O10	403.16	223.1	404.168	[M-H]-	-
5'-Methoxylariciresinol xyloside	Lignans and Coumarins	Lignans	C26H34O11	581.22	329.14	522.21	[M+CH3COO]-	-
8-(Beta-D-Glucopyranosyloxy)-2,7-Dimethyldec-2-enedioic acid	Terpenoids	Monoterpenoids	C18H30O10	405.18	225.11	406.183	[M-H]-	-
1-O-p-Coumaroyl Octose	Phenolic acids	Phenolic acids	C17H22O10	385.11	163.04	386.121	[M-H]-	-
1-O-p-Coumaroyl 3-methylglucaric acid*	Phenolic acids	Phenolic acids	C16H18O10	369.08	223.05	370.09	[M-H]-	-
2-O-p-Coumaroyl 3-methylglucaric acid*	Phenolic acids	Phenolic acids	C16H18O10	369.08	223.05	370.09	[M-H]-	-
3-O-p-Coumaroyl 3-methylglucaric acid*	Phenolic acids	Phenolic acids	C16H18O10	369.08	223.05	370.09	[M-H]-	-
10-Hydroxydecanoic acid glucoside	Lipids	Free fatty acids	C16H30O8	349.19	187.13	350.194	[M-H]-	-
1-O-sulfo 10,13-dihydroxyoctadecanoate	Lipids	Free fatty acids	C18H36O7S	395.21	96.96	396.218	[M-H]-	-
1-O-sulfo 9,10-dihydroxyoctadecanoate	Lipids	Free fatty acids	C18H36O7S	395.21	96.96	396.218	[M-H]-	-
6-Deoxy-5-ketofructose 1-phosphate	Others	Saccharides	C6H11O8P	241.01	78.96	242.019	[M-H]-	-
[(2R,3R,4R)-3,4-Dihydroxy-2-pyrrolidinyl]methyl beta-D-glucopyranoside	Alkaloids	Pyrrole alkaloids	C11H21NO8	294.12	114.06	295.127	[M-H]-	406945-57-1
Malic acid-1-O-glucopyranoside	Organic acids	Organic acids	C10H16O10	295.07	115	296.074	[M-H]-	-
6''-Carboxyraffinose	Others	Saccharides	C18H30O17	517.14	175.02	518.148	[M-H]-	104880-42-4
3,4-dihydroxy-2-(d-glucopyranose-6-O-yl)butanoic acid	Organic acids	Organic acids	C10H18O10	297.08	117.02	298.09	[M-H]-	-
Armandiside	Lignans and Coumarins	Lignans	C27H36O12	551.21	359.15	552.221	[M-H]-	-
13-Amino-13-oxotridecanoic acid	Lipids	Free fatty acids	C13H25NO3	242.18	225.15	243.183	[M-H]-	-
2,3-bis(2-carboxyphenyl)succinic acid	Phenolic acids	Phenolic acids	C18H14O8	357.06	121.03	358.069	[M-H]-	-
Geranyl 2-Oxoglutaconic acid	Organic acids	Organic acids	C15H20O5	279.12	153.13	280.131	[M-H]-	-
Methyl 2-(3-oxo-2-pentylcyclopenten-1-yl)acetate	Lipids	Free fatty acids	C13H20O3	223.13	59.01	224.141	[M-H]-	24863-70-5
2,6-Di-tert-butyl-4-hydroxymethylphenol	Others	Others	C15H24O2	235.17	217.16	236.178	[M-H]-	88-26-6
1-(((2-(dimethylamino)ethoxy)(hydroxy)phosphoryl)oxy)-3-hydroxypropan-2-yl (9Z,12Z)-octadeca-9,12-dienoate*	Lipids	LPE	C25H48NO7P	504.31	279.24	505.317	[M-H]-	-
5-O-p-Coumaroyl Galactonic Acid	Phenolic acids	Phenolic acids	C15H18O9	341.09	195.05	342.095	[M-H]-	-
3-O-p-Coumaroyl Galactonic Acid	Phenolic acids	Phenolic acids	C15H18O9	341.09	195.05	342.095	[M-H]-	-
1-O-p-Coumaroyl Galactonic Acid	Phenolic acids	Phenolic acids	C15H18O9	341.09	195.05	342.095	[M-H]-	-
2-(2,3-dihydroxypropoxy)-3-(((2-(dimethylamino)ethoxy)(hydroxy)phosphoryl)oxy)propyl (8E,11Z,14Z)-octadeca-8,11,14-trienoate	Lipids	LPE	C28H52NO9P	576.33	277.22	577.338	[M-H]-	-
1-(2,3-dihydroxypropoxy)-3-(((2-(dimethylamino)ethoxy)(hydroxy)phosphoryl)oxy)propan-2-yl (E)-hexadec-9-enoate	Lipids	LPE	C26H52NO9P	552.33	253.22	553.338	[M-H]-	-
1-(2,3-dihydroxypropoxy)-3-(((2-(dimethylamino)ethoxy)(hydroxy)phosphoryl)oxy)propan-2-yl (11Z,14Z)-octadeca-11,14-dienoate	Lipids	LPE	C28H54NO9P	578.35	279.23	579.354	[M-H]-	-
2-(2,3-dihydroxypropoxy)-3-(((2-(dimethylamino)ethoxy)(hydroxy)phosphoryl)oxy)propyl (11Z,14Z)-octadeca-11,14-dienoate	Lipids	LPE	C28H54NO9P	578.34	279.23	579.354	[M-H]-	-
2-(2,3-dihydroxypropoxy)-3-(((2-(dimethylamino)ethoxy)(hydroxy)phosphoryl)oxy)propyl palmitate*	Lipids	LPE	C26H54NO9P	554.34	255.23	555.354	[M-H]-	-
1-(2,3-dihydroxypropoxy)-3-(((2-(dimethylamino)ethoxy)(hydroxy)phosphoryl)oxy)propan-2-yl palmitate*	Lipids	LPE	C26H54NO9P	554.35	255.23	555.354	[M-H]-	-
1-(2,3-dihydroxypropoxy)-3-(((2-(dimethylamino)ethoxy)(hydroxy)phosphoryl)oxy)propan-2-yl (Z)-14-Octadecenoic Acid	Lipids	LPE	C28H56NO9P	580.36	281.25	581.369	[M-H]-	-
(X)-1,2-Propanediol 1-O-B-D-Glucopyranoside	Others	Alcohol compounds	C9H18O7	297.12	59.01	238.105	[M+CH3COO]-	-
Mycarose glucoside	Others	Others	C13H24O9	323.14	59.01	324.142	[M-H]-	-
Protocatechuic acid-1'-O-xyloside	Phenolic acids	Phenolic acids	C12H14O8	285.06	152.01	286.069	[M-H]-	-
Genistein 4'-O-Glucuronide	Flavonoids	Isoflavones	C21H18O11	445.08	269.05	446.085	[M-H]-	-
Phenylethyl 6-O-Sulfo-Beta-D-Glucopyranoside	Others	Others	C14H20O9S	363.08	96.96	364.083	[M-H]-	-
2,3-Butanediol apiosylglucoside	Others	Alcohol compounds	C15H28O11	443.18	251.11	384.163	[M+CH3COO]-	-
5-{[2-O-(beta-d-apiofuranosyl)-beta-d-glucopyranosyl]oxy}-2-hydroxybenzoic acid*	Phenolic acids	Phenolic acids	C18H24O13	447.11	152.01	448.122	[M-H]-	-
Feruloyloctose*	Phenolic acids	Phenolic acids	C18H24O11	415.12	193.05	416.132	[M-H]-	-
4-(2-hydroxyvinyl)benzene-1,2-diol Glucoside*	Others	Alcohol compounds	C14H18O8	313.09	151.04	314.1	[M-H]-	-
Benzyl 6-O-beta-D-apiofuranosyl-beta-D-glucoside	Others	Alcohol compounds	C18H26O10	461.17	269.1	402.153	[M+CH3COO]-	115009-57-9
Hydroxygeraniol apiosylglucoside	Terpenoids	Monoterpenoids	C21H36O11	523.24	331.18	464.226	[M+CH3COO]-	-
DGMG 18:3(2n isomer)	Lipids	Glycerol ester	C33H56O14	735.38	397.13	676.367	[M+CH3COO]-	-
DGMG 18:2	Lipids	Glycerol ester	C33H58O14	737.4	397.13	678.383	[M+CH3COO]-	-
DGMG 18:2(2n isomer)	Lipids	Glycerol ester	C33H58O14	737.4	397.13	678.383	[M+CH3COO]-	-
(9S)-Hydroxyoctadecadienoic acid	Lipids	Free fatty acids	C18H32O3	295.23	171.1	296.235	[M-H]-	73543-67-6
Strophanthobiose	Others	Others	C13H24O9	323.14	59.01	324.142	[M-H]-	7724-04-1
Benzoylglycerol 2-glucuronide	Phenolic acids	Phenolic acids	C16H20O10	371.1	249.06	372.106	[M-H]-	-
Benzoylglycerol 3-glucuronide	Phenolic acids	Phenolic acids	C16H20O10	371.1	249.06	372.106	[M-H]-	-
Vicianose	Others	Saccharides	C11H20O10	311.1	89.02	312.106	[M-H]-	14116-69-9
L-Ascorbic acid-2-glucoside	Others	Vitamin	C12H18O11	337.08	277.06	338.085	[M-H]-	129499-78-1
4-O-galactopyranosylxylose	Others	Saccharides	C11H20O10	311.1	89.24	312.106	[M-H]-	14087-31-1
Isoascorbic acid 2-O-glucoside	Others	Vitamin	C12H18O11	337.08	277.06	338.085	[M-H]-	-
4-O-Galloylquinic Acid	Phenolic acids	Phenolic acids	C14H16O10	343.07	191.06	344.074	[M-H]-	110170-37-1
6-Galloyl Isoascorbic acid	Others	Vitamin	C13H12O10	327.04	175.03	328.043	[M-H]-	-
Glucosyl 2,3-Dihydroxy-2-Methylbutanoic Acid	Organic acids	Organic acids	C11H20O9	295.1	89.02	296.111	[M-H]-	-
Xanthurenic Acid 8-O-Glucoside	Alkaloids	Quinoline alkaloids	C16H17NO9	366.08	160.04	367.09	[M-H]-	97451-32-6
Protocatechuic acid 1-O-Rutinoside	Phenolic acids	Phenolic acids	C19H26O13	461.13	152.01	462.137	[M-H]-	-
O-p-Coumaroylgalactaric acid	Phenolic acids	Phenolic acids	C15H16O10	355.07	209.03	356.074	[M-H]-	-
1-O-(3,4,5-Trimethoxybenzoyl)-B-D-Glucopyranoside	Phenolic acids	Phenolic acids	C16H22O10	373.11	211.06	374.121	[M-H]-	-
3-(Beta-D-Glucopyranosyloxy)-5-Hydroxyhexanoic Acid Methyl Ester	Organic acids	Organic acids	C13H24O9	323.13	179.06	324.142	[M-H]-	-
Phyllanthusiin E	Others	Others	C13H8O8	291.01	247.03	292.021	[M-H]-	-
Glucosyl 3,7-dimethyloct-2-ene-1,6,7-triol	Terpenoids	Monoterpenoids	C16H30O8	409.21	187.13	350.194	[M+CH3COOH-H]-	-
Protocatechuic acid 4-O-(6''-O-Galloy)Glucoside	Phenolic acids	Phenolic acids	C20H20O13	467.08	315.07	468.09	[M-H]-	-
Albiflorin	Terpenoids	Monoterpenoids	C23H28O11	479.16	121.03	480.163	[M-H]-	39011-90-0
5-Galloyl-6-O-Benzoyl Glucose	Phenolic acids	Phenolic acids	C20H20O11	435.09	153.02	436.101	[M-H]-	-
Protocatechuic acid 4-O-(2''-O-Vanilloyl)Glucoside	Phenolic acids	Phenolic acids	C21H22O12	465.11	315.07	466.111	[M-H]-	-
Vanilloyl Galloylglucose	Phenolic acids	Phenolic acids	C21H22O13	481.1	331.07	482.106	[M-H]-	-
Glucosyl 9-hydroxy-3-methyldec-2-enoic acid	Terpenoids	Monoterpenoids	C17H30O8	361.19	199.13	362.194	[M-H]-	-
Protocatechuic acid 4-O-(6''-O-p-Coumaroyl)Glucoside	Phenolic acids	Phenolic acids	C22H22O11	461.11	153.02	462.116	[M-H]-	-
Protocatechuic acid 4-O-(6''-O-Feruloyl)Glucoside*	Phenolic acids	Phenolic acids	C23H24O12	491.12	315.07	492.127	[M-H]-	-
Geranyl 3-O-xylopyranosyl-glucopyranoside	Terpenoids	Monoterpenoids	C21H36O10	447.22	315.18	448.231	[M-H]-	-
Dihydroabscisic Acid 4'-O-glucoside	Organic acids	Organic acids	C21H32O9	427.2	247.13	428.205	[M-H]-	-
Dehydroxy-Dihydroabscisic Acid 4'-O-glucoside	Organic acids	Organic acids	C21H32O8	411.2	249.15	412.21	[M-H]-	-
D-Arabinonate*	Others	Saccharides	C5H10O6	165.04	75.01	166.048	[M-H]-	32609-14-6
Dimethylglyceric Acid Glucoside	Organic acids	Organic acids	C11H20O9	295.1	59.01	296.111	[M-H]-	-
7-Caffeoylsedoheptulose	Phenolic acids	Phenolic acids	C16H20O10	371.1	135.05	372.106	[M-H]-	-
5-O-(3'-O-Glucosylcaffeoyl)Quinic Acid	Phenolic acids	Phenolic acids	C22H28O14	515.14	179.04	516.148	[M-H]-	1629852-63-6
Gallic Acid 4-O-Glucoside	Phenolic acids	Phenolic acids	C13H16O10	331.07	168.01	332.074	[M-H]-	-
Vanillic acid glucoside	Phenolic acids	Phenolic acids	C14H18O9	329.09	167.03	330.095	[M-H]-	32142-31-7
Homomevalonic Acid Glucoside	Organic acids	Organic acids	C13H24O9	323.14	59.02	324.142	[M-H]-	-
3-O-Feruloyl Octose*	Phenolic acids	Phenolic acids	C18H24O11	415.12	193.05	416.132	[M-H]-	-
3-[4-(Beta-D-Glucopyranosyloxy)Phenyl]Propionic Acid*	Phenolic acids	Phenolic acids	C15H20O8	327.11	165.06	328.116	[M-H]-	-
Bridelionoside B	Terpenoids	Monoterpenoids	C19H34O9	465.23	243.16	406.22	[M+CH3COO]-	-
5-O-p-Coumaroyl Methylglucaric Acid*	Phenolic acids	Phenolic acids	C16H18O10	369.09	223.05	370.089	[M-H]-	-
1-O-P-Coumaroyl-(B-D-Glucose 6-O-Sulfate)	Phenolic acids	Phenolic acids	C15H18O11S	405.05	241	406.057	[M-H]-	-
3-O-p-Coumaroyl Methylglucaric Acid*	Phenolic acids	Phenolic acids	C16H18O10	369.08	223.05	370.089	[M-H]-	-
1-O-p-Coumaroyl Methylglucaric Acid*	Phenolic acids	Phenolic acids	C16H18O10	369.08	223.05	370.089	[M-H]-	-
Quercetin-3-O-arabinoglucoside*	Flavonoids	Flavonols	C26H28O16	595.13	300.03	596.138	[M-H]-	23284-18-6
12-Sulfooxy-9,10-Dihydrojasmonic Acid	Organic acids	Organic acids	C12H20O7S	307.09	96.96	308.093	[M-H]-	-
3-Hydroxybenzoate	Phenolic acids	Phenolic acids	C7H6O3	137.02	93.04	138.032	[M-H]-	10476-50-3
6-(2-Methyl-5-carboxyphenyl)apigenin	Flavonoids	Other Flavonoids	C23H16O7	403.08	241.05	404.09	[M-H]-	-
4-O-Feruloylquinic acid	Phenolic acids	Phenolic acids	C17H20O9	367.1	193.05	368.111	[M-H]-	2613-86-7
N-(1-Deoxy-1-fructosyl)Alanine	Amino acids and derivatives	Amino acids and derivatives	C9H17NO7	250.09	88.04	251.101	[M-H]-	-
N-(1-Deoxy-1-fructosyl)Proline	Amino acids and derivatives	Amino acids and derivatives	C11H19NO7	276.11	114.06	277.116	[M-H]-	-
Malic acid-1-O-diglucoside	Organic acids	Organic acids	C16H26O15	457.12	341.11	458.127	[M-H]-	-
Citric acid-1-O-diglucoside	Organic acids	Organic acids	C18H28O17	515.12	111.01	516.133	[M-H]-	-
N-(1-Deoxy-1-fructosyl)Glutamic acid	Amino acids and derivatives	Amino acids and derivatives	C11H19NO9	308.1	146.04	309.105	[M-H]-	-
Citric acid glucoside	Organic acids	Organic acids	C12H18O12	353.07	111	354.08	[M-H]-	-
N-(1-Deoxy-1-fructosyl)Leucine	Amino acids and derivatives	Amino acids and derivatives	C12H23NO7	292.14	130.09	293.147	[M-H]-	-
(R)-2-Hydroxybutane-1,2,4-tricarboxylate	Organic acids	Organic acids	C7H10O7	205.03	111.01	206.043	[M-H]-	13052-73-8
4-Hydroxybenzoic acid 4-(6-O-sulfo)glucopyranoside	Phenolic acids	Phenolic acids	C13H16O11S	379.03	241	380.041	[M-H]-	-
N-(1-Deoxy-1-fructosyl)Phenylalanine	Amino acids and derivatives	Amino acids and derivatives	C15H21NO7	326.12	164.07	327.131	[M-H]-	-
N-(1-Deoxy-1-fructosyl)Tryptophan*	Amino acids and derivatives	Amino acids and derivatives	C17H22N2O7	365.13	203.08	366.142	[M-H]-	-
p-Coumaric acid 4-O-sulfate	Others	Others	C9H8O6S	243	163.04	244.004	[M-H]-	-
Tricetin 3'-glucuronide*	Flavonoids	Flavones	C21H18O13	477.07	301.04	478.075	[M-H]-	-
3'-O-methyl-ellagic acid-4-O-beta-D-xylopyranoside	Tannins	Tannin	C20H16O12	447.06	315.02	448.064	[M-H]-	176665-78-4
3-O-Methylellagic acid 4-sulfate*	Tannins	Tannin	C15H8O11S	394.97	315.02	395.979	[M-H]-	-
Quercetin 3-(2''-acetylrhamnoside)	Flavonoids	Flavonols	C23H22O12	489.1	300.03	490.111	[M-H]-	-
3-O-Methylellagic acid 4'-sulfate*	Tannins	Tannin	C15H8O11S	394.97	315.02	395.979	[M-H]-	-
3,3'-Dimethylellagic acid 4'-sulfate	Tannins	Tannin	C16H10O11S	408.99	329.03	409.994	[M-H]-	-
3,3',4-Trimethylellagic acid 4'-sulfate	Tannins	Tannin	C17H12O11S	423	343.05	424.01	[M-H]-	-
6-O-Vanilloylajugol	Terpenoids	Monoterpenoids	C23H30O12	497.17	437.2	498.174	[M-H]-	124168-04-3
Luteoside B	Phenolic acids	Phenolic acids	C34H44O19	755.24	593.21	756.248	[M-H]-	-
3,4-Dihydro-4-(4-hydroxy-3-methoxyphenyl)-3-(hydroxymethyl)-6,7-dimethoxy-(3R,4S)-2-naphthalenecarboxaldehyde	Lignans and Coumarins	Lignans	C21H22O6	369.13	339.09	370.142	[M-H]-	-
Randainin C	Terpenoids	Ditepenoids	C20H30O5	349.2	349.2	350.209	[M-H]-	-
1-(β-D-Glucopyranosyl)-3-ethyl-4-methyl-1H-pyrrole-2,5-dione	Others	Ketone compounds	C13H19NO7	300.11	138.06	301.116	[M-H]-	-
6,7-dihydroxy-1,3-dimethoxyxanthen-9-one	Flavonoids	Other Flavonoids	C15H12O6	287.05	135.04	288.063	[M-H]-	-
6,8,12-trihydroxy-2,2-dimethyl-7-(3-methylbut-2-en-1-yl)-1,10-dioxatetraphen-5-one	Others	Ketone compounds	C23H22O6	393.14	393.14	394.142	[M-H]-	-
N-Fructosyl Pyroglutamate	Amino acids and derivatives	Amino acids and derivatives	C11H17NO8	290.09	128.04	291.095	[M-H]-	-
3-methoxy-4-[3,4,5-trihydroxy-6-(sulfooxymethyl)oxan-2-yl]oxybenzoic acid	Phenolic acids	Phenolic acids	C14H18O12S	409.04	241	410.052	[M-H]-	-
2,5-Dihydroxybenzoic acid-5-O-glucoside	Phenolic acids	Phenolic acids	C13H16O9	315.07	153.02	316.079	[M-H]-	-
Feruloyl Lactate	Organic acids	Organic acids	C13H14O7	281.06	178.03	282.074	[M-H]-	-
epipinoresinol*	Lignans and Coumarins	Lignans	C20H22O6	357.13	151.04	358.142	[M-H]-	18779-41-4
2,3-Dihydroxy-1-(4'-hydroxy-3'-methoxyphenyl)-propan-1-one*	Others	Others	C10H12O5	211.06	148.02	212.069	[M-H]-	-
3,3-bis-(4-hydroxy-3-methoxyphenyl)-propane-1,2-diol	Others	Others	C17H20O6	319.12	241.05	320.126	[M-H]-	-
(2S,3S,4S,5R,6R)-6-(3-benzoyloxy-2-hydroxypropoxy)-3,4,5-trihydroxyoxane-2-carboxylic acid	Others	Others	C16H20O10	371.1	121.03	372.106	[M-H]-	-
Sulfo jasmonate	Others	Others	C12H18O7S	305.07	96.96	306.077	[M-H]-	-
Flaxseeds Extract	Others	Others	C20H26O6	361.16	165.06	362.173	[M-H]-	3688-23-1
Methyl 3-O-glucosyl-4-hydroxybenzoate	Phenolic acids	Phenolic acids	C14H18O9	329.09	167.03	330.095	[M-H]-	155112-92-8
Cyrtominetin	Flavonoids	Flavones	C17H16O6	315.09	271.09	316.095	[M-H]-	95272-99-4
Aspidinol	Others	Others	C12H16O4	223.1	179.11	224.105	[M-H]-	519-40-4
2,3-O-(S)-hexahydroxydiphenoyl-D-glucose	Phenolic acids	Phenolic acids	C20H18O14	481.07	301	482.07	[M-H]-	-
3-Hydroxy-1-(4'-hydroxy-3'-methoxyphenyl)-propan-1-one	Others	Others	C10H12O4	195.07	150.03	196.074	[M-H]-	-
1-(4'-Hydroxy-3'-methoxyphenyl)-2-[4''-(3-hydroxypropyl)-2'',6''-dimethoxyphenyl]-propane-1,3-Diol	Others	Others	C21H28O8	407.17	165.06	408.178	[M-H]-	-
1-(4-Hydroxyphenyl)-5-Hydroxy-7-(3-Methoxy-4-Hydroxyphenyl)Heptane-3-One	Others	Others	C20H24O5	343.16	179.07	344.162	[M-H]-	-
1beta,2alpha,3beta,23-tetrahydroxyurs-12-en-28-ursolic acid	Terpenoids	Triterpene	C30H48O6	503.34	485.33	504.345	[M-H]-	-
Laminarin	Others	Saccharides	C18H32O16	503.16	113.02	504.169	[M-H]-	9008-22-4
methyl alpha-D-fructofuranoside*	Others	Saccharides	C7H14O6	193.07	59.01	194.079	[M-H]-	-
5-[2-(furan-3-yl)ethyl]-5,6,8a-trimethyl-3,4,4a,6,7,8-hexahydronaphthalene-1-carboxylic acid	Terpenoids	Ditepenoids	C20H28O3	315.19	255.23	316.204	[M-H]-	-
decaffeoylverbascoside	Phenolic acids	Phenolic acids	C20H30O12	461.17	135.04	462.174	[M-H]-	-
cistanoside C*	Phenolic acids	Phenolic acids	C30H38O15	637.21	461.17	638.221	[M-H]-	94492-22-5
mudanoside B*	Phenolic acids	Phenolic acids	C18H24O14	463.11	168.01	464.117	[M-H]-	203511-37-9
mudanpioside A	Terpenoids	Monoterpenoids	C31H34O13	613.19	295.1	614.2	[M-H]-	-
2,2-Dimethylsuccinic acid	Organic acids	Organic acids	C6H10O4	145.06	109.04	146.058	[M-H]-	597-43-3
3,5-Dicaffeoylquinic acid	Phenolic acids	Phenolic acids	C25H24O12	515.12	353.09	516.127	[M-H]-	-
3,4-dimethoxy-2-[(3,4,5-trihydroxy-6-{[(3,4,5-trihydroxy-6-methyloxan-2-yl)oxy]methyl}oxan-2-yl)oxy]xanthen-9-one	Flavonoids	Other Flavonoids	C27H32O14	579.16	579.16	580.179	[M-H]-	-
Chestnutlignansoide	Lignans and Coumarins	Lignans	C26H34O10	505.3	343.16	506.215	[M-H]-	-
(1R,3S,4S,5S)-3-((3-(((2R,3S,4R,5R,6S)-6-(5,7-dihydroxy-2-methyl-4-oxo-4H-chromen-6-yl)-3,4,5-trihydroxytetrahydro-2H-pyran-2-yl)methoxy)-3-(4-hydroxyphenyl)propanoyl)oxy)-1,4,5-trihydroxycyclohexane-1-carboxylic acid	Others	Others	C32H36O17	691.19	353.09	692.195	[M-H]-	-
Cantleyine	Alkaloids	Alkaloids	C11H13NO3	206.08	147.04	207.089	[M-H]-	30333-81-4
Zaluzioside	Terpenoids	Monoterpenoids	C17H24O11	403.12	121.03	404.132	[M-H]-	-
Dihydropenstemide	Terpenoids	Monoterpenoids	C21H34O10	445.21	59.01	446.215	[M-H]-	-
23-Hydroxytoonacilide	Terpenoids	Triterpene	C31H38O11	585.24	537.21	586.241	[M-H]-	-
6-((4-(3-hydroxy-2-(4-(3-hydroxypropyl)-2-methylphenoxy)propoxy)-2-methoxyphenoxy)methyl)tetrahydro-2H-pyran-2,3,4,5-tetraol*	Lignans and Coumarins	Lignans	C26H36O11	523.22	361.16	524.226	[M-H]-	-
5β,6β-Dihydroxyboschnaloside*	Terpenoids	Monoterpenoids	C16H24O10	375.13	169.09	376.137	[M-H]-	-
triptobenzene N	Terpenoids	Ditepenoids	C20H26O3	313.18	313.18	314.188	[M-H]-	-
Aldovibsanin A	Terpenoids	Ditepenoids	C20H30O4	333.21	287.2	334.214	[M-H]-	-
6-O-Acetylarbutin*	Others	Others	C14H18O8	313.09	151.04	314.1	[M-H]-	10338-88-2
ampelopsin E	Others	Stilbene	C42H32O9	679.2	679.2	680.205	[M-H]-	149496-36-6
plantalloside	Phenolic acids	Phenolic acids	C29H36O16	639.2	639.19	640.2	[M-H]-	-
Kaempferol-3-O-glucoside-7-O-rhamnoside*	Flavonoids	Flavonols	C27H30O15	593.15	285.04	594.159	[M-H]-	2392-95-2
Kaempferol 3-sophorotrioside	Flavonoids	Flavonols	C33H40O21	771.2	609.14	772.206	[M-H]-	80714-53-0
Quercetin-3-O-(2''-O-rhamnosyl)galactoside	Flavonoids	Flavonols	C27H30O16	609.14	301.04	610.153	[M-H]-	-
[truncated: 411 more rows]
